# Supplementary material for: Genome-wide identification and expression of GRAS gene family members in cassava
Source: BMC Plant Biol. 2020 Jan 29;20:46. doi: 10.1186/s12870-020-2242-8 (PMC6990482; doi:10.1186/s12870-020-2242-8)
Supplement: Supplementary file 1 — Additional file 1: Table S1. List of the GRAS protein sequences in cassava. Table S2. A catalog of MeGRAS proteins with their HMM profiles. Table S3. Protein property and subcellular localization of MeGRAS proteins. Table S4. Secondary structure of amino acid sequences in cassava. Table S5. GRAS genes used in Arabidopsis, rice, castor bean, Populus, tomato, and tea plant. Table S6. The structural features of motif 1–20. Table S7. The expression data of the cassava GRAS genes in different tissues. Table S8. The accession number of transcriptomic data in NCBI. Table S9. Sequences of primers used in qRT-PCR. [file 12870_2020_2242_MOESM1_ESM.xls]

## Sheet: Table S1
Table S1. List of the GRAS protein sequences in cassava.
GRAS name	Unigene ID	GRAS gene	GRAS protein sequence
MeGRAS1	Manes.01G008100	ATGCTTGGTTCTCTAAATTCTTCTTCTTCTCATGACCAAGAAGAAGAAGAAGCCTTAGATCTGCACTATCAGCTGAATCTGATTCCACAGCCATCGCCTGGAGGAACTACTTCTGGGTTCACTTCTTCAGCAATCCACATGCGCCAATTGCTCATCACTTGTGCAGAGCTCATCTCTCAGTCTGACTTCTCCGCCGCTCACCGCCTTATCTCCGTTTTGTCTTCTGGTTCTTCACCTTATGGTGATTCTAGAGAGAGGTTGGTTCACCAGTTTGTTAAAGCTCTCTCTCTTAGACTTAATCCCCATGCCGCTGCCATTAGCTGTGCCTTGATGAATATTGGAAATACTACTCTTTCTGTTGGCGCCGCCGGCGGTGCTAGCAGTGCTGCTACCGGTGAC…	MLGSLNSSSSHDQEEEEALDLHYQLNLIPQPSPGGTTSGFTSSAIHMRQLLITCAELISQSDFSAAHRLISVLSSGSSPYGDSRERLVHQFVKALSLRLNPHAAAISCALMNIGNTTLSVGAAGGASSAATGDANVGSLISREYEEEALQSCYLSLNQITPFIRFSHLTANQAILEAIEVGQQAIHIIDFDIMHGVQWPPLMQALAERSSNNLSPPPVLRITGTGHDLNILHRTGDRLFKFAQSLGLKFQFHPLLVSNNDPSSLPSAITLLPDEVLAVNCVHYLHRLLKNDSRDLRIFLHRIKALNPKVVTIAEREANHNHPFFFQRFLEALDHYTAIFDSLEATLPPNSRERLAVEQIWFGREIMDIVAAEGEDRRERHERFESWEMMLRSTGFTNVP…
MeGRAS2	Manes.01G066400	ATGTTGGCTGGGTGTTCTAGTTCTACATTACTGTCACCTAGGCATAGATTAAGGAGTGAATCACCTGCACAGTTTCAAGCTTGCCATTTCCATTTACCTTCAATGAGCACACAAAGACTGGACTTGCCATGTACTACTTTCTCTCGTAAAGAATCCTCGCGGTCACAGCCCATTAGGCCTGTTGGTGTTGGTCTATCTGTTGATAAATCACTTGAATCCAAGACCAGCAGTTGCTCTCTCAAGCAGAATATCAGGCTCCCTCCATTAGCAACAAGCACTCAATCAGTGAAAAATGAGTTTTGGGATAAGGGTAAGAGCTTGAAGAGGTTTGCGGAGCAGGGTTCAGTTGATGAGTCTTGCACTAACAGGGCTAAGAGAAAAAGGGGTAGCAATGATAAT…	MLAGCSSSTLLSPRHRLRSESPAQFQACHFHLPSMSTQRLDLPCTTFSRKESSRSQPIRPVGVGLSVDKSLESKTSSCSLKQNIRLPPLATSTQSVKNEFWDKGKSLKRFAEQGSVDESCTNRAKRKRGSNDNGNSGDVHEGGNFWFQSGFEVPRSLNPPQVPFSLTCSGDEERVCFVPGEVISPPLPPSNNPWLDSVITEITGFGEKDAESSQRRPVKEASGSSASSESHSLGLRLSENVVEHEVGNGSRNPHPQQGTAAEVAEENHQEYQAFELVSLLTACVEAIGSKNMALINHCIAKLGDLASPRGSAFKRLSAYFTEALALRVTRLWPHIFHITTPREFDRVDEDSGTALRLLNQVSPIPKFIHFTANEILLRAFEGKDRVHIIDFDIKQGLQW…
MeGRAS3	Manes.01G134900	ATGGCTTATATGTGCGCTGACAGTGGAAATCTAATGGCAATAGCCCAACAAGTTATCAAGCAAAAACAGCAGCAGGAGCAACAGCAGCAGCATCATCACCAGCAACAGCAACTATTAGGCATTAATTCCTTCCCTCTAAATCCCTGGCCTCCTGCAATGTCTACTAATCCCAACATCGGTTTTTCTGGGATCTCCGGTGCCGCTTTCGCCGACCCCTTTCAGGTTCCCTCAGGCGGAGATACGGGAGAAGCCGGGTTTCAGTTCCCCCAGATGGACCACCACTCTGGATTCAGGTTTTCTGATTTCTGTGCTGGTGCTGCTGCTGCTGCTGAGTTCGACTCGGACGAGTGGATGGACAGTTTGATGGGTGGTGGAGACTCAACGGATAGTTCAAATCTA…	MAYMCADSGNLMAIAQQVIKQKQQQEQQQQHHHQQQQLLGINSFPLNPWPPAMSTNPNIGFSGISGAAFADPFQVPSGGDTGEAGFQFPQMDHHSGFRFSDFCAGAAAAAEFDSDEWMDSLMGGGDSTDSSNLPSGCDAWQNNADFGLYGPDPFATCQTRLSVACSSPSDLNRVIFTETQKSPNPLQVPAWAPSPPPPPPQAVVKDAKPANPPSPSTTKNDAVGLSSSSPEIESPALLKALLECAILAESEPDKAVKSLIKMRESVSEQGDPTERVAFYFTEALYSRVSLQAEKSLTIVETTCEEFTLSYKTLNDACPYSKFAHLTANQAILEATESAGKIHIVDFGIVQGVQWAALLQALATRSTGKPARIRISGIPAPVLGKSPAASLFATGNRLRD…
MeGRAS4	Manes.01G171700	ATGGATACCCTTATTCAAGAATTTCCTAATTCCATGAACAGATTCAAATTCGACCATTACCCAGTTTCTTTCTCTCCAAACAGAAATCTTCTTAATGGGTATGAACTCAATAATAACTTGAGTAATCCTTATTCCCCAATTCCTTCATTTGATTCACAACCAGCTCCAAATGACTTGACATCATCTTCTTATTCATCCTTGAGCTCAGAAGGACATGATCCAAATAATAACGTTGTTCTCAAGTACATAAGTGATATGCTTATGGAAGAGGACTTAGAGGGTAAGACCTGCATGTTGCAGGACTGTTTGGCCCTGCAAGCTGCAGAGAAATCCTTGTATGATGTCCTTGGTCAGGAATATCCTCATTCATTTGATCACTGTTCTCATAATGCCGAAAGT…	MDTLIQEFPNSMNRFKFDHYPVSFSPNRNLLNGYELNNNLSNPYSPIPSFDSQPAPNDLTSSSYSSLSSEGHDPNNNVVLKYISDMLMEEDLEGKTCMLQDCLALQAAEKSLYDVLGQEYPHSFDHCSHNAESPNDPSTWSSSVDSSNSYPAAVNSSVENPKWSFDHVGLDSYGIQSSPMDSPESNTLLGPDFHFEINPLTVVRQGIGDGDYLLASKSNPATERESSPSSARGRKNHQREGGDYLEEERSSKHSAISLAESEQSEMFDKVLLCPSENNKSEACAQHEKPQNGASRNGLVKGSNGRTTRGRRQGNKGEVVDLPTLLVQCAQAVAISDQRTATELLRQIGQHSSAYGDGNQRLAYYFSKALETRLAGTRTPKYTPHVGNNPPVSDILKAYQ…
MeGRAS5	Manes.01G171800	ATGAACACAGTCGTTCAGGATCCTTCAGCCGATGCTATTTTGAAGTGCATCAACCACACTCTTATGGAGGAAGAGTTGGAGGAGCAAAACTGCTGCATTTTACAACACTACGCTCTCGATCTCCAGGCTGCTGAAAAGTCCTTCCATGATATTCTTGGTCAGAAATGTCTCCCCTTTACCGATTTAGAGAACCCAGTTTCCGCTTGCATGTTTGCGGCGGATTCTAGCTTGATGATTCGCGATGTTCATGAGCATGAGTCCTCATGTGTAACTGCTACACCTTTGCCACTCGGTTTGGAGTCCAATGCATCCCCTTTTTTTCCTCCTCCTGGTATCGTTTCTGAAACCGAGAATTTGCAGTCCATCAGTGGATGCAAAGTGGAAACTGGAAAAGAAGTG…	MNTVVQDPSADAILKCINHTLMEEELEEQNCCILQHYALDLQAAEKSFHDILGQKCLPFTDLENPVSACMFAADSSLMIRDVHEHESSCVTATPLPLGLESNASPFFPPPGIVSETENLQSISGCKVETGKEVILDFANNRVTPVAAAKTTKGKRGTDDHEYDFFNTNPSVSWILHPNGQSRGHNGEMTRRVKTRKLVDLCTLLLHCAEAVAVNDHKTASKLLMQIRKHSTPCGDGSQRLAHCFANALEARIVGRTSEAFAASKLPATCMLDAWKLLFSACPFLNTSNFFAFHTIMEVAEKADRLHIIHFGVVYGFPWSSLIQHLSTRPGGPPVLRVTRIEIPEPVFDSATKLEETGSYLASFCERLNVPFEYTAISKKWESIRFEDYKIHRDEKTIVT…
MeGRAS6	Manes.01G171900	ATGGATCCTAAATACACAGTAATTGGTGAACAATCCATCTTTCCGAACTCTGATCGACACCCAGATGACGAAAGTGGATTTAATTTTGATAGCCCTTCCTCTGATCTTAATTTCGTGAATGTTCTGTCTGATTCCTCTGATTTTGTTGCAAATGATTTGGGTCTGTCCTTTGCCTTTAGTCCTGGGGGAGAGTCATTTATCCCAGAGTTTAGTCCAGGGGGAGAATCTTTTGAACCTTCTCCCGGCAGTAGTCCGGAGGGAGATGCTTCTTCTCCCTCTACTGATACTGATTCTTCAGATCCAGTACTCAAATACATAAGCCAGATGCTTATGGAAGAGAACATGGAAGACAAGCCCCACATGTTTTATGATCCGTTTGCCCTAAAGGCCACAGAGAAG…	MDPKYTVIGEQSIFPNSDRHPDDESGFNFDSPSSDLNFVNVLSDSSDFVANDLGLSFAFSPGGESFIPEFSPGGESFEPSPGSSPEGDASSPSTDTDSSDPVLKYISQMLMEENMEDKPHMFYDPFALKATEKSLYDVLGEEYPSINSPQLHINLESPDSNLLGSGSDFGGITSSSPSTGTATSDFVDPQLVGYVGESNSVLLQTYIPYDYHLQSNSHSSSQFSVNSSNGLPDIGHGLMSSSVSEMLQNMFSETESVLQFKRGLEEASKFLPKASQLVVDLESNAFATGQKEEAPVVIVKEEKIERGSSPNGSRGRKNHEREDSDLEQGRSSKQSAVYVEESELSEMFDKVLLWPMLKGKQWCCGPEVKQDEASQIPKQNEKSNGSNGGKSRAKKQSRK…
MeGRAS7	Manes.01G172000	ATGGGAACAGATTCGGGTTTTTCTGGAATCTCTGGTTTCAAATTTGAGGATGATATTCTTTTCCCTGATTCAGATCAGTATTCAAACCCTATTAACGGTTTCAAATTCAAACACACCCTAGACTTTAACTCTGTAGACAGTTCACTTGTTTTGCCTGACCTAGATCCCAGTAAGGCTTCTCTGTCATCCATCATGACCACAGATGCAGACTCACCTTCAGATGATAATGATTTCTCGGAGACTGTCCTAAAGTACATAAGCCAGATGCTTATGGAGGAGGACATGGAAGAGAAACCATGCATGTTCCATGACCCTCTGGCACTTCAAGCTGCTGAGAAATCTCTGTATGATGTCCTTGGTGAGAAGAACCTGCCTTCACCTAATCAATCATATTTCTAT…	MGTDSGFSGISGFKFEDDILFPDSDQYSNPINGFKFKHTLDFNSVDSSLVLPDLDPSKASLSSIMTTDADSPSDDNDFSETVLKYISQMLMEEDMEEKPCMFHDPLALQAAEKSLYDVLGEKNLPSPNQSYFYGDQFLVDSPDGVFSGSYDYSSNSSSSSNIGGSVEQWSGELGEFKPSFMQTPLPTNFIFQSVANSSSQEPIKSENGLARNDFGEMGSSIGKIMVQNLFSDGELALQFQKGVEEANKFLPKGNQLLIDLETVSMPALKEKDMKVAVKVEKEEREYLPNLTKGKKNHDREDEDLQEERSNKQSAVYADESELAEMFDKVLVCTGEECGPPTCILNDSLQSGSSKTLPQNGQTNGSTPGGGGKNRAKRQGNKKEVVDLRTLLVLCAQAVS…
MeGRAS8	Manes.01G182400	ATGGGATCACCGTATCCTATGCTTAGAGAGCTAAAGTCTGAGGAGAGGGGATTGTATTTGATCCATTTACTGCTCACTTGTGCAAATCATGTAGCTTCTGGTGACCTTGAAAATGCAGAGGTTGCCCTTGGGCAGATCTCTCAACTAGCCTCTGCTAATGGTGATACCATGCAGCGTATTGCTGCTTATTTTACTGAGGCACTTGCTCATAAAGTCATCAAAGCTTTGCCTGGTGTCCACAGGGCCCTTAATGCTACTAAAATAACTTTGGTTTCTGAGGAAATTCTAGTTCGCAAGTTGTTTTTCGAAACGTTACCGTTCTTGAAAGTGGCTTTTGTGCTTACAAACCAAGCTATTATTGAAGCCATGGAAGGGGAGAAGATGGTTCATATAATTGAT…	MGSPYPMLRELKSEERGLYLIHLLLTCANHVASGDLENAEVALGQISQLASANGDTMQRIAAYFTEALAHKVIKALPGVHRALNATKITLVSEEILVRKLFFETLPFLKVAFVLTNQAIIEAMEGEKMVHIIDLNAAEPAQWLSLLQALNARPEGPPHLRITGIHQQKEVLDQMAHKLTGEAERLDIPFQFNPIVSKLENLDVEKLRVKTGEALAISSVLQLHPFLASDDELRKRSPVPSKNSNGSHLLRALQMNQGTLGELLEKDMVNGYSPSPDSTSLSPLSSTASMKMDYFLNMLWTLSPKLMVVMEQDSNHNGSNLMERLLEALYSYAALFDCLESTVSRTSMERLKIEKMLFGEEIKNIVACEGAERKERHEKLEKWIQRLDLAGFGYVNLSYY…
MeGRAS9	Manes.02G027000	ATGTTGGCTGGGTGTTCTAGTTCTACATTGCTGTCACCTAGGCATAGATTAAGGAGTGAGTCACCTGCACAGTTACAAGCTTGCCATTTCCAGTTACCATCAATGAGCACACAGAGATTGGACTTGCCATGTACTTTCTCTCGTAAAGAATCCTCACGGTCCCAGCCAATTAGACCTGTTGGTGTTGGTCTATCTGTTGATAAATCGCTTGAATCAAAGACCAGCAGTTGCTCTCTCAAGCAGAATATCAGGCTCCCACCACTAGCAACAAGCACTCAATCAGTGAAAGATGAATTTTGGGAGAAGGGTAAGAGCTTGAAGAGGTTCGCAGAACAGGGTTCTCTTGATGAGTCTTGCACTAACAGGGCTAAGAGAAAAAGGGGTAGCAATGATAACGGT…	MLAGCSSSTLLSPRHRLRSESPAQLQACHFQLPSMSTQRLDLPCTFSRKESSRSQPIRPVGVGLSVDKSLESKTSSCSLKQNIRLPPLATSTQSVKDEFWEKGKSLKRFAEQGSLDESCTNRAKRKRGSNDNGKSSGVHEVGDTLTLGQLGSGNFWFQSGFEVPRGLKPPQAPFSLTCSGDEERVHIVSGEVISPPFPLSRNPWLDSVITEITDLGEKDGESSQRPAKETSGSSASSESHVLGLRLSENVAEHEVGNGSRNPHPQEGTTIESSEENHQEYRAFELVSLLTACVESIGSKNMALINHCLAKLGDLASPKGTAFSRLSAYYTEALALRVARLWPHIFHLITPREFDRVDDDSGTALRLLNQVSPIPKFIHFTANEILLRAFEGKDKVHIID…
MeGRAS10	Manes.02G038400	ATGAGTGGGATGCCCTTTCATTTGCAGGGGAAGGGGGTAGTAGATATTGATATTGCTGGTTTTGCTTCGATTTATTCTCCACAGGAAACTTGGAAACTGAAGCTTCAACAGCACGAAGTTAATAGCTTTGCAAGCACAGAGCCCACTTCAGTTCTTCATATGAGAAGAAGTCCAAGCCCTCCTACATCGGCTTCAAATCTCTCCTCCTCCTTCAACTGCGGCGGCGGCGGCGGCGGGGGGAACTCCACCGATAATACCACCACCACGGCCACAGAAAAAGTGGTGAACCCTGTGAACAACGAAAGGAAGGACGAATGGGCTACGGAGTTGCAGCCAATCCCGAGCGGACTAGAGATTGTCTCGACAGGAGAGAGATGTGGGCTTGGTCTGGAAGACTGG…	MSGMPFHLQGKGVVDIDIAGFASIYSPQETWKLKLQQHEVNSFASTEPTSVLHMRRSPSPPTSASNLSSSFNCGGGGGGGNSTDNTTTTATEKVVNPVNNERKDEWATELQPIPSGLEIVSTGERCGLGLEDWENMLSEPNQEQSLLRWIAGDVDESFGLRQLLQGGNNPPDFDGSGAVGLGIVDQGPGFEAVSGIAGGVSGIGTNLSAFPASGFTTTNNNNNGNGKVASGLVTPSSSSAGLVSYRGVGLGSNTNSNCNIQNPIFASSASSISLPATLPPGMLYPHNLQHQIEAPEEKPQILNPQMLMNQQQPHNPHPQNLSPFLPFSLPQQENHLLQPQPKRHNSGGIDPMSQMVSKLPFSDPGHELLLRKQQQQQQLLGFPQGVQFLHPHLQQKPLV…
MeGRAS11	Manes.02G058800	ATGAGTTCCTTGAAACCTTCGTTGAAGCCAGACGTGAGCTTATCTCTTGCATTATCACCTTCCCCTTCTCATCATCACCATGAAAACCTACAGCCTGAAGAAAGAGGTATACGTCTCATTCAACTCCTCCTAAAATGTGCCAACCATGCTTCATCCGGCAACCTCCATCGGGCTGACGCATGCCTCTCAGAGATATCAGAACTCTCATCTATATTTGGCGATTCCATGCAGCGTCTAGCTGCCCGATTCGCCTCTGCCTTAGCCATCCGTCTTGTTAAACGCTGGCCAGGGCTATACAAGGCCTTGAATAATCAACAGCAGCACAAGATAGACGTAGACCAAGCCAAGCCTCTCTTTGCAAGAGCATTTCCTTACCTTGGTTTTGCGTACATGGTTTTA…	MSSLKPSLKPDVSLSLALSPSPSHHHHENLQPEERGIRLIQLLLKCANHASSGNLHRADACLSEISELSSIFGDSMQRLAARFASALAIRLVKRWPGLYKALNNQQQHKIDVDQAKPLFARAFPYLGFAYMVLTRTLVQAMTYERVIHIVDLNSGDPKLWVPLLHSLAHLPDGPPHLKITCLNRDKAILDKLGQSLVKEAETLDMPFQFNPLSIGLKELTVDMLKVRSGEALAFFSILNLHVLLAEDDQVDVHFGGRKSNSVKNCKPMGDFLTTIRSMSPKLLFLVEQEADLNLNRLVDRFVEGLHYYSAVFDSIDATSGNLGGEGRMILEEMFGREIENIVACEGLERFERHERYGRWAIRFGQGGFKPVRLWFNFNDHVKQMVDGFGKGYKIVSEKT…
MeGRAS12	Manes.02G075900	ATGAAGAGAGATCGCCCTGAAAGCTGCAGTGCTGCTGGCTGTGGCATTGCTGGCTATGATGCTAACTATGCTGAAAATAAAGGTGAATCTTCGTCTTCAATGGGGAAAGGAAAATTATGGGAAGAAGACCAAGACCCCGGAGGTATGGATGAATTGCTTGCCGTTTTGGGTTACAAGGTCCGCTCATCTGACATGGCGGATATTGCCCAGAAGCTTGAACAGCTTGAGATGGTAATGGGTACTGCTCAAGAAGATGGGATTTCGCATCTTTGTTCTGATACTGTACACTATAATCCCTCAGATCTCTCTGGTTGGGTTCAGAGCATTCTCTCTGAGTTTAATGTACCCATAGGTCTTGATGCCTCTGGTATGCTTCAAAATCAACACGATTCTGTTTTT…	MKRDRPESCSAAGCGIAGYDANYAENKGESSSSMGKGKLWEEDQDPGGMDELLAVLGYKVRSSDMADIAQKLEQLEMVMGTAQEDGISHLCSDTVHYNPSDLSGWVQSILSEFNVPIGLDASGMLQNQHDSVFGSSTITFSNPQLHPSGIFSDDSEYDLRAIPGMAAYPQPDSLSEREISRKRMKTSPDTDTGNNTNSNSNPTPPLLADAASSSFSSSSPPSTITVSGNLSEPTRPVVLIDSQETGVRLVHTLLACAEAVQRENLKLAEALVKHIGLLAASQASSMRKVATYFAEALARRIYKIYPQECLDPSYSDTLEMHFYETCPYLKFAHFTANQAILEAFATASRVHVIDFGLKQGMQWPALMQALALRPGGPPAFRLTGIGPPQPNNTDTLQQV…
MeGRAS13	Manes.02G093300	ATGGCATATATGTGCGCTGACAGTGGAAATCTAATGGCAATTGCCCAACAAGTTATCAAGCAAAAACAGCAGCAAGAGCAACAGCACCAGGATCACCACCAACAGCAACAGCAACTAGGCCTTAATTCGTTCCCTCTAAATCCCTGGCCTCCTACAATGTCTGCTAATCCTAATATCGGTTATTCTGGGATGGCCGCTTCCGGTTTCACTGACCCCTTTCAGGTTCCCTCCGGCGGAGATACCGGAGAACCCGGTTTTCAGTTCCCCCAGATGGAGCACCCCTCTACTGGATTTCGGTTTTCGGATTTCAGCGCTGGAGCAGCTGCTGAGTTCGACTCGGACGAGTGGATGGATAGTTTGATGGGTGGTGGAGACTCAACGGATAGTTCCAATCTACCC…	MAYMCADSGNLMAIAQQVIKQKQQQEQQHQDHHQQQQQLGLNSFPLNPWPPTMSANPNIGYSGMAASGFTDPFQVPSGGDTGEPGFQFPQMEHPSTGFRFSDFSAGAAAEFDSDEWMDSLMGGGDSTDSSNLPSSCDAWQNNADFGLYGPDPFATCPTRLSVACPSPSDLNRVIFTETQKSPNALQVPAWGPSPPPPPPQAVVKDAKPANPPPPSTLKNEVVGTSSSSPDIESAPALLKALLECARLAESEPDKAVKSLVKVRESVSEQGDPTERVAFYFTEALYSRVSQQTERSLTMYETTSEDFTLSYKALNDACPYSKFAHLTANQAILEATERATKIHIVDFGIVQGVQWAALLQALATRSAGKPARIRISGIPATVLGKSPAASLFATGNRLRD…
MeGRAS14	Manes.02G130800	ATGACCAGATACAGATTTGACCACGCCACCATGTCAGTCCTTCCAAATCACCATCTTGTTAATGATTTTCAACTGTATCATGAATCTGTACATCCACAACAACCACTGTTTCCAACAAATGCACACGCTTCAAGTAGTGATGCAGCATCACATTCAGGCTCAAGCCCTGAAGCAGATTCCCTCGATAATAGTGAGTTCTCCAATGCTATTCTCAAGTACATAAGCGATATGCTTATGGAAGAAGAACTAGAGGGCAAGAACTGCATGCTGCAGGACGGTTTAGCCCTCCAAGCTGCTGAGAAATCTTTCTATGATGTTCTTGGCCAGAAATATCCTCCTTCGTCAGATCAGTCGTCTGGCTTTGATCAAAACATTCACAGCCTAGACAGTGGTTTCACT…	MTRYRFDHATMSVLPNHHLVNDFQLYHESVHPQQPLFPTNAHASSSDAASHSGSSPEADSLDNSEFSNAILKYISDMLMEEELEGKNCMLQDGLALQAAEKSFYDVLGQKYPPSSDQSSGFDQNIHSLDSGFTWSANSDSSNTFTTSIHLAESSWIFYQAEFELSHVNTLQVPDLCRESISNASSLILPESPNARDSHSVKDWRERKHHQLEENAYLEGRSNKHSAFSNEKPEVTEIFDEVLLGQAGKNDRGSLALQNDGKLKNDGQKKGKKARSKKRGGKKEVVDLWSLLPQCAQAVANNDQRAAKELLRQVRQYSSPFGDGNQRLAHFFVNGLEARLAGTGTPGYTPVVSSTTSAADMLKAYHAYITACPFQTMSYLYASHTIMKLAEKVSRLHIID…
MeGRAS15	Manes.02G130900	ATGAATACCCTTCTCCAAGAACTTCCTGATTCCATGAATAGATTCAAATTGCAAAATACATTTGAATATTTCCCAATTTCTTTATCTTCAAATAAAGATCTTCTCAGTGGGTATGAGCTCAATAATAACTCCATTAATCCTTATTCCTCCTTTGCTTCATTTGGTCCACACATACAACCTACTAATGACTTCACATCATCATCTTCTTCTTCCTTGAGCTCAGAAGGACATGATCCAAATAATAATGTTGTTCTCAAGTACATAAGTGATATGCTTATGGAAGAGGACTTGGAAGGCAAAACTTGTATGTTGCAGGACTCTTTGGCCCTCCAAGCTGCTGAGAAATCCTTGTATGATGTGCTTGGTCAGGAATACCCTCATTCTTTGGATCACTGTTCT…	MNTLLQELPDSMNRFKLQNTFEYFPISLSSNKDLLSGYELNNNSINPYSSFASFGPHIQPTNDFTSSSSSSLSSEGHDPNNNVVLKYISDMLMEEDLEGKTCMLQDSLALQAAEKSLYDVLGQEYPHSLDHCSQKVESTDDTSPWSSSVDSSKTYPAADNTSVEKSNWVFNQVDLDFSGTQSSLIDSPESALIGPDFHSEIQSLTVFRQGIVDGDSLVLATKSNSDKERDYSPNGSRGRKNHQREDGDYLEEERSNKQSAISLAESEQSEMFDEVLLCSSESNESETCAPFEKSQNGASRNYGQPKGSNSRSMRGRRQGNKGEVVDLPTLLTQCAQAVAINDQRTATELLRQIGQHSSAYGDGNQRLAHYFSKALETRLAGTRMPKYIPLVSNKAPVSD…
MeGRAS16	Manes.02G131000	ATGAACCCTCTTTCAATTTCTGCCGATCTGCAGCCTTCTGGTGCCCATATTCTATCTACGGAATTAAACACAAATAATGATTCTCCCTACAATAGTGAAACCGGCGATTTCTCCCATGCTGTCCTCAAGTTTATAAACGACGTTTTAATGGAAGAAGAATCGGAGGATAAACCCTGTATGTTGCAGGATTGTTTAGCTCTTCATGCTGCCGAGAAGTCCTTGTATGAAGTCATTGGCGAGAAGTATCCACCTTCTTCTGATCAATTCCCTTCTCCTATTCACCGAAACGCAGAAAGCCCAGATGAGAATTTCACTCCAACTAGCAGCGGTGACAGCAGCAACATTGCTATTGAGTTCAATTGGATTTCTGATGAATCCTCTGCTTTACAACCTTCTCCT…	MNPLSISADLQPSGAHILSTELNTNNDSPYNSETGDFSHAVLKFINDVLMEEESEDKPCMLQDCLALHAAEKSLYEVIGEKYPPSSDQFPSPIHRNAESPDENFTPTSSGDSSNIAIEFNWISDESSALQPSPMYSDEIIFSPLDLCGDMSSSGKVNGVMGNFNKSSPNNCSLILAPTNLEKDLAEKNTENDGRRSYASNPSRGRKNHPPGDNGCIEEGRSKKHSTFVAGESEQLEIFDNSFLHKIGNNEAIPCPLYDASRNEESKKLQQNEQSQASNSRMRRQAHDRETMDLSTRLIYCAQAVGTGDQRTAYEQLKQIRLHASPFGNGNQRMAHYFANALEARLAGTEKLFQTLISGPSTSAADILKAYQLYVSICPFRMMTNFFTNRTIGKVADKAN…
MeGRAS17	Manes.02G131100	ATGAACCCAGTTCTTCAAAAGCTTTCAAATGATGCTATTTTGAAGTACATCAACCATGCTCTTATGGAGGAAGAGTTAGAGGAACAAAGCTGCTGCATTTTACAGCACTCCGCTCTTCAGGCTGCTGAAAAATGCTTGCATGATATTCTTGGTCCGAAATGTCTCCCACCCAAAAATATTTATCATGCATTTTCATATGAAAATCGGGATCTAGGCAACCATGTCAGTACTTACTGCACCACAGCTAACGACATCGCTGCAGTGAATTCTAGATTGTTGATTCGCGATGTCCATGAGCAGGAATCTTCCTGTACAATTACTACTTCGCCACTTGGATTGGAACCCAGTTCATCGCCTTCCTTCCTGGCAGCTGCAAGCATTTCTGGAACTAAAAAGTTG…	MNPVLQKLSNDAILKYINHALMEEELEEQSCCILQHSALQAAEKCLHDILGPKCLPPKNIYHAFSYENRDLGNHVSTYCTTANDIAAVNSRLLIRDVHEQESSCTITTSPLGLEPSSSPSFLAAASISGTKKLQSISGWEVETGEFPRNGKQMILDFANNRVTPVAAAKTSNGRRDIDHEYDFFNPYEDFQNAPTRWILNRKGKSRGSNGETTRGIKTRKFVDLSTLLIHCAEAVSGNDHKTATELLMRIRRHSTPCGDGSQRLAHCFANALEARIISRESEAVAALATTKVPATCMLDAWKLLFSACPFLNISNSFAFHTIMEVADKADRLHIIHFGVVYGFPWSSLIQHLAKRPGGPPVLRVTRMEIPEPCFDSASKLEETGSYLKSFCERLNVPFE…
MeGRAS18	Manes.02G142500	ATGTTTCAAGATGATGAATCATCAGTAACATCATCACCTCTCCAGTTTTTCTCCATGATGTCTCTCTCCCCTGGTATAGGATCACAGTATCCCTGGCTTAGAGAGCTAAAATCTGAGGAGAGGGGATTGTATTTGATCCATTTATTGCTCACTTGTGCAAATCATGTAGCTTCTGGTAACCTTGAAAATGCAGAGATTGCTCTCGGGCAGATCTCCCAACTAGCCTCGGCTGATGGTGATACTATGCAGCGTATTGCTGCTTATTTTACTGAGGCACTAGCTCAAAGGATCATCAAAGCTTTGCCTGGTGTCCACAGGGCCCTTAATGCTACTCGAATAACTTTGGTTTCTGAAGAAATTCTAGTTCGCAAACTGTTTTTCGAGATGTTACCATTCTTG…	MFQDDESSVTSSPLQFFSMMSLSPGIGSQYPWLRELKSEERGLYLIHLLLTCANHVASGNLENAEIALGQISQLASADGDTMQRIAAYFTEALAQRIIKALPGVHRALNATRITLVSEEILVRKLFFEMLPFLKVAFLLANQAIIEAMEGEKMVHIIDLNAAEPAQWLALLQALSARPEGPPHLRITGIHQQKWVLDQMAHKLIEEAERLDIPFQFNPIAGDLENLDIEKLRVKTGEALAISSILQLHPFLASDDELRRRSPVPLKNSNGIHLLRALQMHQGTLGELLEKDMVNGYNPSPESTSSSPQSPSTSVKMDYFLNMLWSLSPKLMVVMEQDSNHNGSTLMERLLESLYSYAALFDCLESTVSRTSMERLKMEKMLYGEEIKNIVACEGAERRE…
MeGRAS19	Manes.02G161100	ATGGCTATGGCTATTGATGGAGCTCTTGAGCTTGACTTTTCCGGCTATAGCTCTACTGCAACTAATACTACAACCACCACCACCACTTCCACGGAAAATGATCAACATGACGGTAACTGGAATGGTTGGTCTCCGGTTGTCGATTGGGAAGCTTTGTCTGCCCACCATGATGACTTTCAGGATCTTATTGAATCTATGATGGACGACGGAGGATTGAACCAGACAACATGTAATTCTAACTCTCTGTCTACTGACACCATGATGGTGGATGACGAAACCAGCAGTGAAGATTTCAAGGGCTTGAGGCTTGTCCATCTATTGATGGCTGCTGCTGAGGCGCTTACGGGTGTCAACAAGAGCCGTGATCTGGCTCGGGTGATATTGGTTCGGCTCAAGGAG…	MAMAIDGALELDFSGYSSTATNTTTTTTTSTENDQHDGNWNGWSPVVDWEALSAHHDDFQDLIESMMDDGGLNQTTCNSNSLSTDTMMVDDETSSEDFKGLRLVHLLMAAAEALTGVNKSRDLARVILVRLKELVSPNDGTNMERLAAYFTDALQGLLEGAGGGHGKNSINNGPYHHHHRDDHHHQEDILAAFQLLQDMSPYLKFGHFTANQAILEAVAQDRRIHIVDYDIMEGIQWASLMQSLVSRTDGPPTPHLRITALSRSGSGKKSIGTVQETGRRLVAFAASIGLPFSFHQCRLDSDENFRPNALKLVRGEALVINCMLQLPHFSYRAPDSITSFLSGAKTLNPRLVTLVEEEVGSIGDGGFVSRFINSLHHYSAVYDSLEASFPMQSRARALV…
MeGRAS20	Manes.02G173300	ATGTCGTTAGTTAGACCTGCCGAGCTTTCTGCCACGCCCTACCAAAATCATAAGCCTTACTCGTTGAATGGGAGCAATGAGAACTCTGGCTTGTCCAACCAAATATTTGGCTCTGATGAGCAAAAGACCATGTATATGCATGATTCCTACTCTAGTGAGACTTGTGAGAAGTGCTATAATGACTCCCCAACAGAAGAACTGATACAGCCATCTAGCTCTAGTATTTCTGGGAATTCATTTCACCTACAAGATGTGCCTTCTTTCCAACCAAGAAGTGGTTCAGGATCCTCCGTGACCTCTCAAGATCTATCCAACACATCTGCATCAGTGAGATATTGTGGTGCCTATCAGTTCCCTTCTGAATCAGATTTCTTGGAAATTCAAAGCCCAGATACAGTG…	MSLVRPAELSATPYQNHKPYSLNGSNENSGLSNQIFGSDEQKTMYMHDSYSSETCEKCYNDSPTEELIQPSSSSISGNSFHLQDVPSFQPRSGSGSSVTSQDLSNTSASVRYCGAYQFPSESDFLEIQSPDTVDFEADEMRSKLQELERALLDDNGDDDMFGNSQGMEIGELSEPIQNVTLYDSPKESSSSDSNLSSISSNKVSQLSPLAPKRLLLNCANAIAEGKFGVADALINDLRQMVSIQGDPPQRIAAYMVEGLAARMASSGKYLYKALKCKEPPSSDRLAAMQILFEVCPCFKFGFMSANGAIIEAFEGEKRVHIIDFDINQGNQYITLIQTLANQPGRPPYLRLTGVDYPESVQRPIGGLKIIGQRLEKLAEAFKVPFEFHAVASKISLVSP…
MeGRAS21	Manes.02G190600	ATGAACTCTCAACCCGTTATTATCATCTCCTCCTCTCTTGTCCTAATTTCACTAGCTACATTTATTAACTTCTTTCTCTCTCTCTCGCTCTTTTTTACAGAATCAAGCAGCAGCCAAATGATGGAAGGCTTGGTGGAGGAGGAGGAGCTGCTGAATCTTAGTCTGGCAATTGTTTCGGAATCTGGTGGAGAGAGGAGAAGGAAGAGGAAGATAAGGGCTCTTTTCGATTCGTCGAACTCGTATGAAGGAGGTGAAGGGAAGATCTTTAAGCTACTCCAAATGAGAGAACAAATGCTGAAACCAGATAACAAGAGGAAACGAGTAGTAGAAGATGGAAGAAGTCTGCATTTGATCCATTTGCTTCTCATTACAGCAACTGCTGTTGATGAGAATAATTTA…	MNSQPVIIISSSLVLISLATFINFFLSLSLFFTESSSSQMMEGLVEEEELLNLSLAIVSESGGERRRKRKIRALFDSSNSYEGGEGKIFKLLQMREQMLKPDNKRKRVVEDGRSLHLIHLLLITATAVDENNLDTALENLTELYQSVSLTGDSVQRVVVYFADALSARILTPKSPFYDMIMKEPTSEEKFLAFTDLYRVSPYYQLAHFTANQAILEAFEKEEESNNRALHVIDFDVSYGFQWPSLIQSLSEKATTGNQVSLRITGYGRSLEELQETESRLVSFTKGFRNLIFEFQGLLRGSSKLMNPRKKKNETVAVNLIFHLNTLNEFLKLSDTLNLIHSLNPSIVVLVEQEGIRNPGSFLSRFMESLHYFAAMFDSLEDCLPLESSERLSVEKNHLG…
MeGRAS22	Manes.02G204600	ATGGAAAATGCAAAGTTTTCTTTCAACGAGTTGAGTTGTTCTGGATTTCAAGATAATTTCGTTTCACAAACAGTAGGTTCTGAGGTTGCAGATTGTGGGGATACAAGAAATGATTCGTTTTGTTCTGATTATGGATTCTGCCAAGAAAACTTCTGGGACAAAGAATCACTCATCTCCAGGTACGAGGAACAAGAACAGCTGCAACAATCATTCTTGGATTACATGCAGTTCGATGATTTGAGATCTAATATCTTGTCTCCACCACTTGAGATTTGTCTTGAGGAAATCACAAAGCTTGGTGAAATCCAAAATGGAGTTCAAGGAGATGATCCCAAGGAGGACAAATCATATCCGATTTCTTTAGAATCGCTTCAGCTGCTAAGAAATTACAGTACTGGA…	MENAKFSFNELSCSGFQDNFVSQTVGSEVADCGDTRNDSFCSDYGFCQENFWDKESLISRYEEQEQLQQSFLDYMQFDDLRSNILSPPLEICLEEITKLGEIQNGVQGDDPKEDKSYPISLESLQLLRNYSTGFKQLTSGRVIEPSDCIRPANVSGQGLSTEDIIRIAGARFIQSSCHGFDVDSMFNNPFYLSSSGLSDEDTKMVQLAESLLASAEKIGNQQFDVASRSLKLCSSSSSSDGNPVERVVYHFAEALREKIETETGRFISKGLGKKQLFDIEKSMMNANPTILAAHQAIPFSQIFHFAGIQAIVDNVADARRIHIIDFTIRNGLQWTVLMQALVSRHECPVELLKITAITTACENLIQTTGKRLTSFAHTMNLNFSFKIVVVSDFLDLKED…
MeGRAS23	Manes.02G204800	ATGGAAAATGAAATGTTTTCTTTCAATGAGTTGAACTATTCTGGATTTCAAGATAAGTTCGTTTCCATAGATCCTGAGAGTGATGGAGGGGACATGGCAACAAAGGTTCCTTTTTATGAAGCTCAAGAATGGAGAGATTCTGATTATGGATTCCATCAAGAAAAATTACGGGAGGAAGAACAGCTTCAACAATCATTCTTGGATTATGTACAGTTCGATGATTTGAGATTTCATATCTTCTGTCCACCACTTAAGACTTGTCTTGACGAAATGACAAAGCCTGGTGAAATCCAAAATGAAATTCAAGAGGTTGAATCTAAGGAAGACAAGTCATATCCATTTTCTTTAGAATCACTTCAGCTTCTAAGAAATCACAGCAACGAATTCAAACAATTTAGA…	MENEMFSFNELNYSGFQDKFVSIDPESDGGDMATKVPFYEAQEWRDSDYGFHQEKLREEEQLQQSFLDYVQFDDLRFHIFCPPLKTCLDEMTKPGEIQNEIQEVESKEDKSYPFSLESLQLLRNHSNEFKQFRSGRVIEPSNCFPPTKDTGQRLSAEEIIRLAGAKFIQSAYQGVDVSSIFSNPFYLSGLSADDAKMVELAGFLLASAEKIGNQQFDCASRLLKACSNFSSSVGNPVQRVVHYFAEVLRERINIETGRITSKGLGSKQSFDIEKAILAPNPTTLEAYKLVPFCQIVHFAGIQAIVENIADAKRIHIIDFTIKNGLQWSILMQALVSRREFPVELLKITAISTGWENLIETTGKRLTSFAQTMNLNFSFKIVVVSDFLDLKEDLLQLDDE…
MeGRAS24	Manes.02G212600	ATGTTTCCTGATCTAAGGCCTAGTTTAGCTGCTTCTGTCGATAATTTGCCAAGTTTAGAGACTAGGAAGGAGCAGTTGATGGTCGATGGGGTCAAGGATTTTGGTGATGATTGTATGGTGAGTAATACTAGTTTACTACCTTTACGAGAATATTATTTCCTTGAAGATGACGTTGAATTACAAAACTTGCATATGTCGCCTATAGCAAGTAAACATCAGGCCATGGATGATGTCAACTCATCAAATGATACAGGTCCCTTGATTTTTCCTGGTGATGGTATGGAAGTTGATGAGTGTTTAAGTATAGTTCATCTTCTCAAAGCTTATGGAGAGGCTATGGATATTGAGATGAGAGAGTTAGCAGAAGAGATTACGATGAGACTAAAAGAGAAGGGGTAC…	MFPDLRPSLAASVDNLPSLETRKEQLMVDGVKDFGDDCMVSNTSLLPLREYYFLEDDVELQNLHMSPIASKHQAMDDVNSSNDTGPLIFPGDGMEVDECLSIVHLLKAYGEAMDIEMRELAEEITMRLKEKGYPTGSTLQRLAYYLVQALDKQVSFLREEAMINYEIAFSAFYQVFPYGRFAHFTANSVILEAIPEDAEMVHIVDFDIGKGVQWPPIIEALAIQGGQRVEVRFTSIKWEQEEEDPPLQSFEETQMLLHEHARHYGLRLKVEEKDLVSLDSEMKKTKKIGEGNYEWLAFNCMVGLPHMEERRNVRSVIEFLKLAKDSIRVKGGGGTITFGDGIGWGKGLQGWPGYGNIFEGQLGQFKTLLESMDNQLPHHLREAKIAIECLFLIPYVSSL…
MeGRAS25	Manes.03G121000	ATGGAATCGCACCCGCTCTTCAGATATGGTGTCACTGGTGCAGGCATATCCTACTCAACTTCTTATGCAATTGCTCCTTCAATGCCCAATAGACTCTTTGGGTCCTTAAACTTTGATATAGGAAACTCACCTAGCTCACCCTTCTCAAATCAATTTGATTGTGATACTATTATCACATTGAGTGAGAGCCAGGAGCAGTACAGTTCTACTGAGAAACTTTCAGGAGCTAGCCCTTCTTGTAACTCCTCACTTGAATCCAGTAGCTACTTTCATCGGCTGAGCCCCCCATTGTTTCAAGATGCAAATTCTAGCGAGAACATAAAACATGCATTGCTGAGATTGGAGACTGCTCTGATGGAACCTGATGATGATGAAGACATAAGAATTGCTGATACTTCT…	MESHPLFRYGVTGAGISYSTSYAIAPSMPNRLFGSLNFDIGNSPSSPFSNQFDCDTIITLSESQEQYSSTEKLSGASPSCNSSLESSSYFHRLSPPLFQDANSSENIKHALLRLETALMEPDDDEDIRIADTSVGESSRPQTSGQRTRAWSQEHHVIQPQTSSVSRNKQSSEGVEKHLKTIEEAKFQSVLPGNLKQLLIACAKALAENNINDFDKLIAMARCAVSISGEPIQRLGAYLIEGLVARKESSGNSIYHALRCGEPESRDLLSYMQILYEICPYLKFGYMAANGAIAEACKNEDRIHIIDFQIGQGTQWITLLQALAAKPDGAPHVRITGIDDPVSKHARGDGLEAVHRRLAEISEKFSIPVEFHGVPVFTPEVTREMLGVRPGEALAVNFPL…
MeGRAS26	Manes.03G137800	ATGCAATCATCTAAGAAAACTACAATTATGGATGGATCTCAGAGGTTCTATGACCAAACTATGGGAGATCAGGAGTCATATTGCTGGCATCCGAATCAGAATGTAGGCCACTACCCATTTTCTGATGATCGCAGCCAAGAGATGCACCTTTCAGTGGAGACTTTTGAACAGCAGTGCACTCTAGAATCTTCATCTGGAACTAGTAGTTACCCTGTTCACAATTCTCCATCTACCGGTAGTTTCTCCCCAAATGAAAGTGCAATATCTCAGCTAAATTCTCAATCATGCCTGTTGGATCTGCATGATTCCTCTGAGAATACCAGTTGTTCACCAGATAGGGACTCTTATGTTACCCACAAGCTTAGAGAACTGGAAACTGCAATGCTGGGTCCTATAGAT…	MQSSKKTTIMDGSQRFYDQTMGDQESYCWHPNQNVGHYPFSDDRSQEMHLSVETFEQQCTLESSSGTSSYPVHNSPSTGSFSPNESAISQLNSQSCLLDLHDSSENTSCSPDRDSYVTHKLRELETAMLGPIDDLDIYNITTPASQITSEEEKFKFLVEMMSRGDLKAALCACAQAVANNDMLTFEWLMTELRQKVSVSGEPIQRLGAYMVEGLVARLASSGSSIYKALRCKEPASAELFSYMHILYEVCPYFKFGYMSANGAIAEAMKDERKVHIIDFQISQGSQWVTLIQALAAQPGGPPHIRLTGIDDSTSAYARGGGLDIVGQRLSRLAKSCKVPFEFHAAAVSASEIQLENLGIRPGEALAVNFALTLHHLPDESVGTQNHRDRLLRLVKSLSP…
MeGRAS27	Manes.03G203200	ATGGCTGGTGTTCATAGGCTGTCAACTGAAGAAGTCATGAGGATATCAAGAGAAAGGTTCATCCATATTTATACTCAACATTACATTGACCTCTCCACAATTCACCATTTCTTTGATGCCTCTCTTTTTGATCTTTCTGGTGAAGAGATCAAAGATGTGGAACTGGCACTTCTACTTCTAGCTTCTGCTCACAAGGTGAGTAATCAACAATTTGATGCTGCAAGTAAATTCCTCAACTTGTGTGCTTTCTTGTCTTCTAGAACAGGAAGTTCAGTTCAAAGGGTAATCCACTATTTCACCAAAGCTCTACAAGAGAGAATTTCACGACGAATCGGGATTGTCCCTTTAAATGGATCAGAGAGTAAAGAAAGAATGCTATTGCATCCATCACAAACAACA…	MAGVHRLSTEEVMRISRERFIHIYTQHYIDLSTIHHFFDASLFDLSGEEIKDVELALLLLASAHKVSNQQFDAASKFLNLCAFLSSRTGSSVQRVIHYFTKALQERISRRIGIVPLNGSESKERMLLHPSQTTVRFDPALISCSLKLPCVQLTKFAGVQAVIDNLPSARKVHLINLSIGTGGNCTVLMQALANRQDCPVELLKITAVGVTALRQNFEDTGKRLACFAETLKLPFFFQTVTFVNIKDLKEDMFELSNDEEIAIFAPCIVRNIKAQPGCLSSLVRVLRNLNPCVLVMIELEANHSSTIFIDQFVEALQFYSSCFDCIQDCIDQSESRIAAEAFLGQEIKNIVAVKYEEKIYHHMKIDEWRAYFTRLGLVEIEVSRSCFEQAELMLQNFASG…
MeGRAS28	Manes.03G203700	ATGGAGACTTCTGAGGAGTTTGATTTTGGTGAAGTCCATGATAGGTTGAGTTCTACGGATCAAAGTTCTGAGATTTTGGAAGTTGAAAATGGCAAAAAACAAGTGCCAGGTTATATAGATGAAGACTGGGGAGAGTCAACGGCCATTGATTCTCACCATCCTGATAAAAGATCCTCTAAAGACGATCCATCAAAGGAAGGTTCAGTTTTCACCCATCATCATCAGCAACAAGAACTAAAGCAACAATCAGTTCTGAAACCTCGTCAATCATTTCCAAAGGAAATCACAGAGCAAACCAAGAAGGAAAAGCAAGATTCTTTTCCACCAGCCTCTCTTGAGATCCTGAAATGTTATGGTAAGGGGCTCAAACGATTAAGAAATCAAAAGATAATGGAAGCA…	METSEEFDFGEVHDRLSSTDQSSEILEVENGKKQVPGYIDEDWGESTAIDSHHPDKRSSKDDPSKEGSVFTHHHQQQELKQQSVLKPRQSFPKEITEQTKKEKQDSFPPASLEILKCYGKGLKRLRNQKIMEATNGKTTLKVASPRLSTEEIIRTAGKRAFQSFNNMVDVSSMQDNPFDVSFSCLSNEDAKKVELVELLLASTENIVNQQYDQASILLDKCDALSSSTGNAVQRVVHYFSKALRKRINRDTGRITTQDLEKLQSLRIHEINMAPTPIVLACHREMPFSQVANFTGVQIIIGVQWTGLMQALASQSEHPLELLKITAIGTTKKHLIEDTGKRLEGFAQTISLPFCFKLIMVSDMLDLREDLFELDDDETVVVYSGFSLRGPISLPDRLDS…
MeGRAS29	Manes.03G203800	ATGAAGACTTCTGAAAACTTCAATTTTCATGAAGTTCCAGATGAGTTGAGCACTACAAACAAAAGTTCTGAGAGTATAGAAGAAGGAAATCAAGGGCAACTTTTTGGAGGGGAAGACTGGGGAGAATCAGCAGGCACTGATTCTAACTGTGCTGATTATGTATCCTTGAAGGCTAACTCATCAAAGGAACATCTAATTTTCTTCTCTCGTCACCAAGAATCGTTCTTGGACTCTGATATTCTTTGTGGTCTAGAAGATGATATTTTTTCTCCACCACTTCAAAAATCTTTGGGCGACATTTCAAGGCTTGGTGAAATTCAGAATGATGCTCAAGACCAACCCAAGAAGACGAAGCACGACCAGTTTACTTTAACCTCACTTGGACTCCTAAAAAGTTAT…	MKTSENFNFHEVPDELSTTNKSSESIEEGNQGQLFGGEDWGESAGTDSNCADYVSLKANSSKEHLIFFSRHQESFLDSDILCGLEDDIFSPPLQKSLGDISRLGEIQNDAQDQPKKTKHDQFTLTSLGLLKSYVKGLKRLSSERIVKPTNDTPIIEVASQGFSTEGIMRIAAERFIQSFIKTVDVVSMLDSPFDISFSGLPDDEAKKLELAELLLASAEKVSNQQYDCARTLLNQCDCLSSNTGNAVERVVHYFCKALGRRIDQETGKIAFQGLEKQQFFNIDEAIMAPTSNILACYQEVPFSQVSHFAGIQAVVENVTEAKRIHVIDLGIRTGVQWTGLMQVLVSQSDFSLELLKITAVGTTLKRLIEDTGERLTSFAESIGLHFSFNTVMVSDILEL…
MeGRAS30	Manes.03G203900	ATGAAAACTTCTGAAATTTTCAGTTTTCATGAAGTTCCGGATGAGTTGAGCTCTACGAACAAAAGTTCTGAGAGAATGGAGGAAGGAATTCAAGGGCAACTTTCTGGAGGTGAAGACTGGGGAGAATCAGCAAGTTTTGATTCCCACCATTCTGATTTTGGATCCTTGAAGGATAACTCATCAAAGGAAAATCTAATTTTCTTCTCTCATCACCAAGAATGGTTCTTGGACTCTGATATTTTTTGTGGTCTAGAAGACAATATTTTTTCTCCACCAGTTAAAAAATCTTTGGGGGGCATTTCAAGGCTTGGTGAAATTCAGAATGATATTCAAGACCAACCCAAGAAGACAACGCAAGACCAGTTTACTTTAACCTCACTTGGACTCCTAAAAAGTTAT…	MKTSEIFSFHEVPDELSSTNKSSERMEEGIQGQLSGGEDWGESASFDSHHSDFGSLKDNSSKENLIFFSHHQEWFLDSDIFCGLEDNIFSPPVKKSLGGISRLGEIQNDIQDQPKKTTQDQFTLTSLGLLKSYGKGLKRLSSERIIKPTNDTPSIEVASQELSTEGIMRVAAERFIQPFTKTVDVVVSMLDNPFDISFSGLPDEEAKKLELAELLLAAAVKVSNQQYDRARTLLNQCDCLSSTTGNAVERVVHYFSKALEERIDQETGKITSQGLEKQQFFNIDEAIMASTPNILACYQEVPFSQVAHFAGIQAIVENVTEAKRIHVIDLGIKIGVQWTGLMQALVSQSDFSLELLKITAIGTTLKRLIKDTGKRLTSFAESVGLPFSFNTVMVSDILE…
MeGRAS31	Manes.03G204000	ATGAAGACTTCTGAAAATTTCAATTTGCATGAAGTTCAGGATGAGTTGAGCACTACAAACAAAAGTTCTGAGAGTATGGTAGAAAGGAATCAAGGACTTGAAGACTGGGGAGAATCAGCAGGCGTTGATTTCCACGGTTCTGATTATGGATACATGAAGGATAATGCACCAAAAGGACATCTAAGTTTCTTCCCTCATCAGCAAAAATCATTCTTGCACTCTGATATTTTTTATGGTATAGGGTATGATGCCCTTTCACCACCACTTCGAACATCTTTGGAGGACACGTCAAAGCTTGGTGACTTTCAGAATGATATTCAAGGTCAACCAAACAAGACAAAGCAAGATCAATTTGCTTCAACCTCACTTGAACTCCTAAACAGTTATGTTAAGGCGCTG…	MKTSENFNLHEVQDELSTTNKSSESMVERNQGLEDWGESAGVDFHGSDYGYMKDNAPKGHLSFFPHQQKSFLHSDIFYGIGYDALSPPLRTSLEDTSKLGDFQNDIQGQPNKTKQDQFASTSLELLNSYVKALKRLSSERIIKPTNDTPSIEVASKGFSTEGIMRVAAERFIQSFTKTVDVVSMLDNPFDISFSGLPDEEAKKVELAELLLASAEKVSNQQFDRARTLLNQCDHLSSSTGNAVERVVHYFSKALGERIDRETGKMTSQGLGKQQLFNIDEAIMAPTPNILASYQEVPFSQVAHFAGTQAVLENVAEAKRIHVIDLGIRIGVQWTGLMQALVSQSDFSLELLKITAIGTTLKQVIEDTGKRLTSFADSIGLPFSFKIVMVSDILELKEDL…
MeGRAS32	Manes.04G145200	ATGACTCTTGAAGAACCAGAGCCAAACCACATCTCAGATCACATATTGGATTGGTTGGAAGATTCAGCATCTTTCTTGCCTTCATTCTTGGATGATCCTTACAGTTCTAGTGATATCTATAGCTATCAATGGTGGAATCAAACTGAAGAAATTTGCCAAGATCCGATCAACAATAATGCAAGTCTCAGCAGCAGCACCAGCACCGCCGTAAATGCTGATTCCACCAGCCTTATAGAAGCAAGTAACCCCACCACTTCCAATCATCAGCAACTCTCCAATCTGTCGAGGAAACGGGAAGCTGCCGATGACCCACTTCCTCAAACATCCCATCATCATCAGAGAAAGAAACAGAATCATCGGATAAGCAATGAAGATCAAGATGGTGAACAAGCAGTTGAA…	MTLEEPEPNHISDHILDWLEDSASFLPSFLDDPYSSSDIYSYQWWNQTEEICQDPINNNASLSSSTSTAVNADSTSLIEASNPTTSNHQQLSNLSRKREAADDPLPQTSHHHQRKKQNHRISNEDQDGEQAVEVVAGKKSNGNKKINSKNAGNNGNNREGRWAEHLLNPCAAAITIGNLSRVQHLLYVLHELASSTGDANHRLAFYGLRALNHHLSSSTTSASIGPISFASTEPKFFQRSLIKFYEVSPWFAFPNNIANSSILQILAQELDHKRNLHILDIGVSHGVQWPTLLEALSRRQGGPPPLVRITVVTATVENDQNTETPFSVGPPGDNFSTRLLSFAKCMNINLQINRLDNHPLQNLNGQVMNTDPEETLIVCAQFRLHHLNHNTPDERTEFL…
MeGRAS33	Manes.04G164200	ATGGCTCAGGACGATGGAGCATCATCAGTAACTTCATCACCTCTCCAGTTCTTTCCCTGGATGTCACTATCTCCAGGATATGGATCACCGTATCCATGGCTTAGGGAGCTCAAATCTGAAGAGAGGGGTTTGTACCTGATTCACCTTCTTCTTGCTTGTGCTAACCATGTGGCTGCTGGTAGCGTTGAGAATGCAAATATTAGCCTTGAACAGATTTCCCACCTGGCATCTGCTGATGGTGATACCATGCAGCGAATCGCCGCATACTTCACAGAGGCACTAGCTGATAGGATTCTTAGAAAAGGTTGGCCTGGTTTGCACAGAGCCCTTACTTTCACGAAAAAATCTTTGGTATCTGAGGAACTTCTTGTTCAGAGATTATTCTTTGAGCTCTTTCCC…	MAQDDGASSVTSSPLQFFPWMSLSPGYGSPYPWLRELKSEERGLYLIHLLLACANHVAAGSVENANISLEQISHLASADGDTMQRIAAYFTEALADRILRKGWPGLHRALTFTKKSLVSEELLVQRLFFELFPFLKLAYVITNQAIIEAMEGEKMVHIIDLNSFEPAQWIDLLQTLSARPEGPPHLRITGIHEQKEVLDQMALRLTEEAEKLDIPFQFNPIVSKLEDLDIESLRVKTGEALAVSSVLQLHSLLAVDDEILKGNSPSASKNPNPSHFQRALQINKNKRTLGELLEKDLVHVYGASPDSALSPLSLAPSPKMGSFLSALWGLSPKLMVITEQESNHNGFTLMERVTEALNFYAALFDCLESTVSRASVERQKVEKMLFGEEIKNIIACEGT…
MeGRAS34	Manes.05G004100	ATGGCAAATGCTTTGTTCTCTTTCACTCCATTCGACTTCAATGGAATCCAAGGTGACTATCTTCCTCAACATTATGAGAAAGGGGAAGCTGTCATCAAAGAAAAACAGAACCCTTTGTTTTCTATGGAAGAATTGGGCCAAGTCTATCCTATCTGTTCTGAATATGGTGCTTATCAGGATGATACCACCAGCAATAAAGGATTACATTTCTTTAAAGATCAACAGCAGCAACCACCGCCTCCCAAATCAAACTGTTTGACACTAGATGAATATTTCGGTTCTTGTTTCCCAGCACCAGCACAACCAATTCAGAAACTAAACAAGTCTGAGATTAATATTGCCAAACCCAATAAAGAATCGCCACATCCTTTTGTTCTATCCTCATCTCTGGAACTCCTC…	MANALFSFTPFDFNGIQGDYLPQHYEKGEAVIKEKQNPLFSMEELGQVYPICSEYGAYQDDTTSNKGLHFFKDQQQQPPPPKSNCLTLDEYFGSCFPAPAQPIQKLNKSEINIAKPNKESPHPFVLSSSLELLNNYGSSIKKLNMNQFNNASNQTHRVETRKKLSTEEVMRVAGARYIQFSDPRYDDFSMLMHPFGYALSGLSEEETRDVELAHLLLAAAEKVGYQQYDRANRLLTRCEWIAYERANPVQRVVYCFAEALRERIDKATGRFTQKERQAKCEIAHGLGTNLAVLDFHQSVPFNQITQLTSIQAIMENIGSARKLHAIDLEIRSGVQWTAMMQALAEREQRPLEHLKVTAVGLTGIHNKIEETGRSLERFAKSMNFPFTFKAIYVSNVNDI…
MeGRAS35	Manes.05G048700	ATGAAGGCCATGCCCCTACCCTTTGACGATTTTCAAGGGAAGGGGGTGTTAGATTTTTCTTCTTCTTCTTCTTCTTCTCTGGATTCTTTCTCTCAACTACCACCACAAAATCAACAGCAACAGCAACAAAAGTGGCAGAACAACAACGCCAAAGAAAATTACTGCTATGTGGGCAGTGAGCCCACGTCTGTGCTTGAAGCTAGAAGAAGCCCGAGCCCTCCAACATCCTCCTCAACACTGTCTTCTTCACAAGGCGGAAGTAACGGCGGTGGAGGCGGCGCCTCCACCGAAACCACCACCGGCGTGGCAGCGGCTGTTTCTGGCTTTCCCTCTGGAGATATAAGTACTGAAAAATGTGGGCAGCTTGGAATGGAGGACTGGGAGGGTGTGCTGCCTGGG…	MKAMPLPFDDFQGKGVLDFSSSSSSSLDSFSQLPPQNQQQQQQKWQNNNAKENYCYVGSEPTSVLEARRSPSPPTSSSTLSSSQGGSNGGGGGASTETTTGVAAAVSGFPSGDISTEKCGQLGMEDWEGVLPGSPSQEQSILRLIMGDVEDPSLGLNKLLQSGSGSQEMEFNAGFGVVDQGFGFEPMNSSSLVNNIDPSVHGTSSEFPLLSHNAKNGSVLSQNPNPVIPTSAGNLLLGMFQHGEEKPQIFNPQVTTNQNPAQFGENPAMFLPLSYAQLQEHQLLSAPPAKRLNSGPFGANYQVPKVPFSDSKPDLFLQRQQQQQHQIQMLQQQRPAMMKQKIMTDELAVQQLQQAILNPICQAAELIESGNPVLAQGILARLNHQLSLSIGKPHIRAAF…
MeGRAS36	Manes.05G203600	ATGTTGGGTTCTCTAAATTCTTCTTCTTCTTCTTCTCTTGACCAAGAAGAAAAGGAAGCCTTAGATCTGCAGTACCTGGAGAATCTAATGGCTCCACCTGTAGCACCCAGAGGTACTACTTCTAGCTTCACCCCATCAGCAATCCACATGCGTCAACTGCTCATCACCTGTGCAGAGCTCATCTCTCAGTCTGACTTCTCCGCCGCCCACCGACTCATCTCTGTTTTGTCTGCCAGCTCTTCCCCTTATGGTGACTCTAGGGAGAGGTTGGTTCATCAGTTTGTTAAAGCACTTTCTCTCCGCCTCAATCCCCATGGTAATGCTATGGCCACTGTTTTGATGAATATCACAAATCTTCCTTCTTCTGGTGGCGGTGGCGGTATTGGTAGTGCTAGCACT…	MLGSLNSSSSSSLDQEEKEALDLQYLENLMAPPVAPRGTTSSFTPSAIHMRQLLITCAELISQSDFSAAHRLISVLSASSSPYGDSRERLVHQFVKALSLRLNPHGNAMATVLMNITNLPSSGGGGGIGSASTATVSAINVGSLFTRESEEALQSCYLSLNQITPFIRFSHLTANQAILEAIEVGQRAIHIIDFDIMHGVQWPPLMQALAERSSNTLYPPPALRITGTGHDLNTLNRTGDRLLKFAQSLGLKFQFHPLLLLNTDPSSLPFAITLLPDEALAVNCVLYLHRLLKDDSRGLRIFLNRIKALNPKVVTIAEREANHNHPFFFQRFLEALDHYTALFDSLEATLPPNSRERLAVEQIWFGREIMNIVAADGEDRRERHERFESWEMMLRSTGF…
MeGRAS37	Manes.06G151400	ATGGCTTATGGTTTCTCCAGCGGTGGCTCAGATTTCTACACCGGCATCATGGGTAGATCCATAACCAACATGAATTCCAACAACCCATCACAACCTTCATATAGAACCCAACTGTCTCAAGTGTTTCTAGATCCTACCTCTCAGATCGCTCAACACCAAACATCCACCACGAACTTTACTGCCCAAAGCGTAATTGGCAAGCGATCGCTGGCCGATTTCCAAGCACATCAACAGCAACTACAGCAGCCAAACCCAAACCTAAACCCAGCACTGAATGGTCTCCTTCGGTCCGTGAAGCCTAGGATGTATCAACACACATCCCCAATCTCCACTCTCTCCCCCATCGAATTATCGGTTAACATGGCTTCAGAACTACCCTCCTTGTCTCGGCGTTATGGT…	MAYGFSSGGSDFYTGIMGRSITNMNSNNPSQPSYRTQLSQVFLDPTSQIAQHQTSTTNFTAQSVIGKRSLADFQAHQQQLQQPNPNLNPALNGLLRSVKPRMYQHTSPISTLSPIELSVNMASELPSLSRRYGMPLLQQLRPQPINLGPGPTIHSTNHAASAVPHMNTLQQQNRGVVIGGHESKKKMMNRLQELEKELLDDNEDEEGDAVSVITNTNSEWSETIQNLITSSTPNPISPSPTSSSSSSSSSTSVTTPHNCSRQTLLDAASAIYEGKNDVACEILTRVSQVLNPRVNSEHRLMEYMLMALKSRVNPFENPPPVAELYSKEHVSSTQLLYELSPCFKLGFMAANLAILEATVDQPNTSSSGFHVIDFDIGQGCQYMNLLHALSERMNGKPST…
MeGRAS38	Manes.07G117400	ATGGTCATGGATCGATCTTTAAAAGGATTATATGGTTCTGTGAGTGGCTTAAAGCTCAATGATGAGATCCTTTCTGTTTTATCAGGTCAGAATCTTGTTAATGGATCGAACTTGGATAATTGCTTAGTCAGCCAAAACTATGCCAATGTTCCTTCTTTGCTACCTGATCTAACTCTAACCCCTAATAGTTCGATCTCGTCTTCGAGTAAGAGCCAAATTGGGGATTCCCATGAGGATTTTGATTTTAGTGATGTGGTACTGAAGTACATTAGTGAGATGCTTATGGAAGAAGATATAGAAGAGAAAACATGTATGTTTCAAGAATCTTCAACAGCGCTTCAAGCTGCTGAGAAATCATTGTATGAACTTATAGGGGAGAAGTATCCTCCTTCACCCAAT…	MVMDRSLKGLYGSVSGLKLNDEILSVLSGQNLVNGSNLDNCLVSQNYANVPSLLPDLTLTPNSSISSSSKSQIGDSHEDFDFSDVVLKYISEMLMEEDIEEKTCMFQESSTALQAAEKSLYELIGEKYPPSPNCESASELDQNHKSSDQNPDSNYVNYTSSSSCSSGSNLVDPGLNCNLSEYNPLRYVSQSASQSSHSSGNSTGAGVDWFVDSPASTISEIFSDSESIMQFRKGFEEASKFIPNGSLFIDLESNGLFLKDLNEESKDVAVKVEEKQEIGYFPDDSRKKKNPYSEDLNLEGGRSNKQSAVCTESTVSSADFDTILLNCGQSESALREALQNEKSKNVQQNGQIKGSGGGKGRGKKHGGKRNVVDLRTLLTLCAQAVAADDRRNANDLLKQ…
MeGRAS39	Manes.08G071100	ATGCTTCAAAGCTTAGTTCCTCAATCGCCAATCAATTCCAGTTCTAAACCTAATAATTCTACCTCCTCCATGAAGACAAAGCGCGTTGACAAAGAACTTGCGGGCGGGGACTCCTCAGTCGGTGCCGACGACCCTTCTGCCAAACGCCCTAACTTCTCCAGCGAGGCCACTGTCTCCGGCGACAAGACTACTGGTGATGAAGATTCCACGGAATCCACTGGTCTCAGACTCCTCGGGCTATTGTTACAATGCGCCGAGTGCGTGGCCATGGACAACCTCGACGACGCCACCGATCTCCTTCCTGAGATCTCGGAGCTCTCTTCTCCCTTTGGCTCGTCTCCTGAGCGCGTGGGTGCCTACTTTGCTCACGCCCTCCATGCGCGTGTGGTAAGTTCCTGC…	MLQSLVPQSPINSSSKPNNSTSSMKTKRVDKELAGGDSSVGADDPSAKRPNFSSEATVSGDKTTGDEDSTESTGLRLLGLLLQCAECVAMDNLDDATDLLPEISELSSPFGSSPERVGAYFAHALHARVVSSCLGTYSPLSSKSLTLTQSQKIFNAFQSYNSISPLIKFSHFTANQAIFQALDGEDRVHVIDLDIMQGLQWPGLFHILASRTKKIRSMRITGFGSSSELLESTGRRLADFASSLGLPFEFHPVEGKIGNLTDVSQLGVRPREAVVVHWMHHCLYDITGSDLGTLRLLTLLRPKLITTVEQDLSHGGSFLGRFVEALHYYSALFDALGDGLGGDSVERHTVEQQLFGYEIRNIVAVGGPKRTGEVKVERWGDELRRVGFQPVSLGGNPAA…
MeGRAS40	Manes.08G089000	ATGATTATGGACCCCCGCTTAAGAGGTTTTTCGAGTTCATTGAATGGAGTCCAATTGGGAAATCGATCTTTACCTGTTCTTTCCAATCAGAGCTGTGTTTCTGGACAAAAATTTGAAAATAGTTTTGTAGATCATAAATCTATGGAGTTCCCTTACCTTCCAACTGATCCAAAGCCCAATAATGTAACCCCAATTTCTAATGCCCTTCATGAAGAAGATTCCCCAGAAGATTGTGACTTTTCAGATACAGTTTTGAGATACATAAGCCAGATGCTTATGGAAGAAGATATGGAGGATAAGACTTGTATGCTTCAAGGTTCCTTAGATCTTCAAGCCGCTGAGAAGTCATTTTATGAGGTTCTAGGCAAGAAGTACCCTCCTTCACCAGAGCCAAACCAC…	MIMDPRLRGFSSSLNGVQLGNRSLPVLSNQSCVSGQKFENSFVDHKSMEFPYLPTDPKPNNVTPISNALHEEDSPEDCDFSDTVLRYISQMLMEEDMEDKTCMLQGSLDLQAAEKSFYEVLGKKYPPSPEPNHASTSQNSENPYYSFTRNCNDDNNGVSHLDDTTCIQNLSYYNSFRPQTLRVSTISQSSYSSSNSVITSIDGLVDSPSSIFQISDWSNESQSISQFMKGVEEASKFLPNGDDLFRNIEVNRFLSREPKVRISEVTVKEERKDGGEYSPCGPRGRKSIHREDADIEEGRSSKQPAIYADSDMEPHVFDRLLLYSAGEGLKDLKDLCEALRNTAIKNDQNHNVQTKRSSGGKVQRKKHNGKKDVVDLRTLLINCAQAVAADDRLSANELL…
MeGRAS41	Manes.08G095400	ATGTTAGAATCTCAGCTTTTTCACGTTCCATTTCTTCATGATTCTAACAATGAAGTAGAGTTATTTCTTGATGATCAATATCCAAATTATGCACTAGGAATCAATGCTCGTGTACACCAATCTGAGCTCTCTCCAACTTTTCCTTCCAATGCTCAATTTGTGGATGATATGAACTTGGAATTTCTGCTTGACGAGTTGCCATTTGCTTTGGAGGAATCTGACCTATTTTGGAAGGAAATGCAGGACATATTTGAATGGCTAAAGATTGCTGACTGCAGTGGAGGAAAAAACAATGATGAATGTTGTAACCATAGACCATTGATTGTCTCAGGTTGTACATCCATGGACCGTCTCGTCCAGCGACCACTAACCATTCCAAATGAAGGGTTCGAGATCAGT…	MLESQLFHVPFLHDSNNEVELFLDDQYPNYALGINARVHQSELSPTFPSNAQFVDDMNLEFLLDELPFALEESDLFWKEMQDIFEWLKIADCSGGKNNDECCNHRPLIVSGCTSMDRLVQRPLTIPNEGFEISFQVSMNHLAKAYGEAMENNQAELAEVIMRRISEKVSPIGEIRERVLYYAFQQFSDNKKQADYIKQESCRNFVTAFMAFYQIFPYGMIAHFTANSAILEAKPEHFQVLHVVDFDMGEGVQWSSLIMSLPQHITLKLTAIKWREEDSDSGRKFTETRRQLQDFSGSIGIRLHVEEMEIQDLAKEMKRKTKNGGKREWLAFNCMWALPHMGKRRSSRQVMEFLAVAKDVIADSATNNKGIVTLGDGGDWQTMKNCNAFGPFFECCMGRY…
MeGRAS42	Manes.08G095500	ATGGACATTGATGCTTATGTTGATGCCTGTGAATTCTCTTCTAAATTTTCCACCCCAGATGATAATTCCTCTGATATTTCTTCATTCCCCTGTTTTTCTACCATCTTCCCAACTCAATTTGCCCAATCTCCTATGACTTCTGGTGATGATCAATCCCAAGCCACGTTATCAGTGGACGATTTCTTGCAGGATCCCAATTTTTGTGGAGATATGGAGTTTGTATTCAGCGAAAATGAGGGTAGTTTTCCTTCACAAGAAGTGGCTAGTGAAGGAAGCGGATGGAGTCCCAGCCATTCAGTGAAGACAAATGAAGCACCACCATCGTTGACCTTGCCAGGGGAAGAATCGGAGCTCGACAAGCAATTGAGTGTCCTTCACCTCCTGAAGGCTTATGGAGAA…	MDIDAYVDACEFSSKFSTPDDNSSDISSFPCFSTIFPTQFAQSPMTSGDDQSQATLSVDDFLQDPNFCGDMEFVFSENEGSFPSQEVASEGSGWSPSHSVKTNEAPPSLTLPGEESELDKQLSVLHLLKAYGEAMENRQSDLADVIMRCVSDKVSLNDGPLLRLAFNLSQDVENHGDYLEKESSKNFDSAFRVFYQIFPYGRFAHFTANSVILEALPADTETIHIVDFDMGEAVQWPPMLEALARLKKGVKLTAIKWENENCHRAPSIWSFEEAKKRLVDHARQFGLKLKVAEMEIEELASEIKRMKKRGGRREWLAFNCTVQLPHMGRMRSRKAVEEFLTVAKESMAISANRGIITLADGDSWENLKDCSGFGSFFEGNIAHYQALLDSIESNFPVHL…
MeGRAS43	Manes.08G165800	ATGAGTGCGTCTGAGTTGTTTTCTGAAAATGGTAGGGATGCTGATTTGAATGGAAGCTGCAGCAACAACAATAGAAATAACAGCAGCAAAGGAGAAGAACCCATAATAGGAATCCAAGGGAAAGGAAAGATGGTGAGAAAGAGGATGGCCTGTGAGATGATGGAGGTGCAAACAGCAGACCAAAACCAGAGATGTTATCGGAGGATTAGTGGTGGTGGTGGCACCACCGATTCTCTCCCAGAAGACAATATTATTGGCTGCACCTCTTCTTTGACTAATATTATTAACCCTAACCAAAACCAAAACCAAAACCAAAATCCAAACCCGAACCCATACCCAGTGCTCAACTACTCCACTATGACTGTGCTACCTTCTTCCACCAACTTGACATCCATGACG…	MSASELFSENGRDADLNGSCSNNNRNNSSKGEEPIIGIQGKGKMVRKRMACEMMEVQTADQNQRCYRRISGGGGTTDSLPEDNIIGCTSSLTNIINPNQNQNQNQNPNPNPYPVLNYSTMTVLPSSTNLTSMTSGGSVSVSLCGFLSSTGTTNFSSNDFLSSSSQLQAPAVCGFSGLPLFPSERDRQRNAAVPVVLSTSSTTGGGGAAAAAAAAATAITMDDASATAWIDGIIKDLIHSSANVSIPQLIQNVREIIFPCNPSLASLLEYRLRSLAEPIPNYPVDRRRKEALPHRDYSNQVQASSGLTLNLENVNSYTSLPDSTAAVATASPVVNQYSSWGTTPSLVCQGNNQQLHHQLQLLHDEQQQQESPSSTSVTPPLLALNQGHPQQQEYEKSSSA…
MeGRAS44	Manes.09G082000	ATGCAAACATCTCAGAAACACAAAAGTTCAGCTGGTATTCATGGGTTCTACCACCAACCACAAGAGATTGATCCGTATGGTTTGTCTCATATACAAATTTTAGACAACAATGTATTTTCGGATGTTTGCAGTCAAGGAACCACTGTTTCCTTTCAAAATTACAAGGAAGAATACTTTACCTTGGAATCATCCTCAGCTACTGGAGGTTTTGTTGCCTATGATTCCCCTGCTGCCAGTGTTTCATCCAACAGAAGTCCCTTTTCACCCCAAGGTTCACATTCATGCCTGTCAGATCCTCATCATTCTCCTGACAACACATATGGATCTCCAATGAGTGGATCTTCATCTGCTGATGATGACAATCTACTAATGAGGCAGAAATTAAAGGAACTGGAATTT…	MQTSQKHKSSAGIHGFYHQPQEIDPYGLSHIQILDNNVFSDVCSQGTTVSFQNYKEEYFTLESSSATGGFVAYDSPAASVSSNRSPFSPQGSHSCLSDPHHSPDNTYGSPMSGSSSADDDNLLMRQKLKELEFLLLGSESEITKNCDFCFHQADRLASWDWNQMVEMIPRLDMKQMLLVCAQCISDADIPRAAGLMHVLEQMVSVSGEPVQRLGAYMLEGLRARVELSGSKIYRALKCDAPLSSDLMTYMGILFKICPYWKFAYTAANVVIREAVEYEPIIHIIDFQIAQGTQWMFLIRSLADRPGGPPSVRITGVDDPQSAHARGGGLHIVGQKLSCFAESCNVPFEFYDAAMSGCEVQLEHLRVQPGEALVVNFPYVLHHMPDESVNTWNHRDRLLR…
MeGRAS45	Manes.09G109800	ATGTTCCAAACTCAAATTTCTCAATCTCCTTCTGGTGATGATCACATGCAAACCATGTTAACACTGGAGGATTTTTTGAATGACCCCAATTTTTATAGAGATATGGAGTTTGTACTGAGCGATAGTGAAGGAAGTTTTCCTTCACAGGAGGCGTCTAATGAAGGAAGTGGGTGGAGTCCAAGCCCTTCAATCAAGTCCAATGAAGCATCATCATCCTCATTGACCTTGCCAAGGAAAGAATCAGAGCTCAATAGCCAATTGAGTGTCCTCCATCTCCTCAAGGCTTATGGGGAAGCCATGGAAGAGGGACAGGGTCATCTTGCCGATGTGATTATGAGATGTATGAGCGAGAAAGTTAGCTTGGCTGGTGAACCCTTATTGCGTCTGGCATTCAACTTG…	MFQTQISQSPSGDDHMQTMLTLEDFLNDPNFYRDMEFVLSDSEGSFPSQEASNEGSGWSPSPSIKSNEASSSSLTLPRKESELNSQLSVLHLLKAYGEAMEEGQGHLADVIMRCMSEKVSLAGEPLLRLAFNLSQDLEKHGDYLKQESSKNFEEAFRAFYQIFPYGRFAHFAANSTILEAVPADTERIHIVDFDMGEGVQWPPMLEALARLQKGVKLTAVKWENTDCDRDPLMWSFEEAKRRLLDHARRFGLKLKMEEMAIEDLVSEINRRKKRGGRKEWLAFNCMVGLPHMGRVRSRKVVEEFLRVARESKANSVNRGIIILGDGDCGENLSNSSSFGSFFEGNMAHYLTLLESIESDFPVNLAEARMALECLFVAPYISSEVWLEKWMDIKECCKVE…
MeGRAS46	Manes.09G119400	ATGACTATGTTACCTTCTTCCACAAACTTGACCCCTATGACGTCAGGCGGGCCTGTGTCTGCGTCTTTGTGTGGGTTTCTATCCTCTACAGGAACACCCAACTTTTCTTCAAATGAAACCATTTCATCATCACCTCAGCCTCAGGCCCCAGCCGTTTGTGGCTTCTCTGGTCTACCCTTGTTCCCATCTGAAAGAGAGAAAAACGGAAACGCTGCCGTTCCTCTCGTCATTACTACCACCAGTGCCACTACTACTGGTGTCGCTTCTGCTACTCCTACTTCTTCCATGGAAGACCCCTCTGCAACTGCTTGGATTGATGGTATCATTAAGGACCTTATACATAGCTCTACCAACGTTTCCATTCCTCAGCTTATTCAGAATGTTAGGGAGATCATCTTC…	MTMLPSSTNLTPMTSGGPVSASLCGFLSSTGTPNFSSNETISSSPQPQAPAVCGFSGLPLFPSEREKNGNAAVPLVITTTSATTTGVASATPTSSMEDPSATAWIDGIIKDLIHSSTNVSIPQLIQNVREIIFPCNPSLASLLEYRLRCLAEPIPNYPVDRRRKEGLPPRDYSNQGQASSGLTLNLENVSSYPSLPDSTAAVAPVPPVVNQYSSWGSTPSMVCQGINQQLHHQVQLLHDQQQQQQGSPSSTSVTPPILALNQGHPQQQEQEKSSSAETEQVANTGIASTPTSVAAGGGVTSAREKKEELRQQKRDEEGLHLLTLLLQCAEAVSADNFEEANKMLLEISELSTPYGTSAQRVAAYFSEAMSARLVNSCLGIYATLPSMPISHTQKMASAF…
MeGRAS47	Manes.10G029200	ATGGTCATGGATCAACCCTTAACAGGATTATATGGTTCTGTCAATGGCTTAAAACTCAATGATGAGACCCTTTCTGTTAATGGGTTAAAATCGAATGACTCTTTTGTCCAACAAATCTCTGCCAATAATCCTCCTTTGCCACCTGATCTAAATTTAGCCCTTAGTAATTCAGTCTTGTCTTTGAGTAAAAGTCAAGATGGGGACTCACGTGAGGATTTTGATTTCAGTGATGTGGTTCTGAAGTACATAAATACTATGCTTATGGAAGAAGATATAGAAGAGAAAAGTTGTATGTTTCAGGAATCTTCAGCAGCTCTTCAAGCTGCTGAGAAATCTTTGTATGAGCTTATTGGGGAGAAGTATCCTCCTCCTCCAACCAATTGTCACTCAGTGCCTTGT…	MVMDQPLTGLYGSVNGLKLNDETLSVNGLKSNDSFVQQISANNPPLPPDLNLALSNSVLSLSKSQDGDSREDFDFSDVVLKYINTMLMEEDIEEKSCMFQESSAALQAAEKSLYELIGEKYPPPPTNCHSVPCLDQNHKNSYQKLDSNCFTYTSSSSSTSDHRCEYKPLKYDSQSGAQSSHSYGNSTGVVVEGFVSSPVSTISEIFSDSGSIKQFKEGFEEASKFIPNGSLITDLKSNSLFLKDLNKESKDVAVKVVEKPEIGYVPDESRKKKNPHPEDLDLEGERSNKQSAIYTESTVSSADFDTVLLSCGIIESAIPEAWQNGRSKNGQQNGQTKGTSVGKGRGKKQGSKRNMVDLRTLLTLCAQAVAADDRRNANDLLMQIRQNASPTGDGMQRVA…
MeGRAS48	Manes.10G123300	ATGCATTGGGTTTTTCAGCAATCTTTATCTGCGGATAATTCATATGGTGCCCCATCGTCGGCAACCACCGTGTCTTCCAGTTTCCCAGATTATACCCAACATAATCAAGCCGATTCCTCCTCTTCTGGAGAGTCTCATCGATTTAAAACCTCAAACGCAGACCACCCATCTCCAGCTTTATCATCATCGTGTTCATCATCATCTCCAATTGGCGGTGGCTCCCTTGCCCTTTTAACCGAGTTTCCTTCAGTATTCCCAGTTCACTCTCAAGAACTCTTCCATCTCCTAGTTGCATTTGCTGAAGCCGCTGAAGAAAATAATTTCGTTCTCGGAGTTTTCCTTTTCAATCAAATCCGTTCCTCTGCAAACTCTCAGGTCGGGGCGGTAAGTAAGATCGCC…	MHWVFQQSLSADNSYGAPSSATTVSSSFPDYTQHNQADSSSSGESHRFKTSNADHPSPALSSSCSSSSPIGGGSLALLTEFPSVFPVHSQELFHLLVAFAEAAEENNFVLGVFLFNQIRSSANSQVGAVSKIAVLFANALSFKMFRIGPPSSWYCSTRLENQLYEECPYVKLAHFTVNQAILEAFAGKTRVHIIDFSIRQGTQWLALMQAFALRPGGPPKFRLTGIGPRVSSDFDHLQEVGWKLAQVAETLDIEFEYRGFVAQSLDDLDANMLELRPTESESIAVNSIFELHKLLGKPGAIDKVLSMVKQMKPEIFTIAEQEADTNDPIFLNRFINCLHHYLALFESLQGSTITQDERTSDLYFGLQIRDILAYEEWNRIERYEKLTGWRARLGSAGFE…
MeGRAS49	Manes.11G002500	ATGGCTCCGGAAGATGGGGCATCATCGCCTCTTCAGTTCTTTCCCTGGATGTCAATATCTCCAGGATGTGGATCACCATACCCGTGGCCAAGGGAACTGAAATCTGAAGAGAGGGGATTGTGCCTGATTCATCTTCTTAATGCTTGTGCCAACCATGTGGCTGCTGGTAATGTTGAGAATGCAAATATTTGTCTTGAGCAGATCTCCCACCTAGCCTCCGCTGATGGTGATACCATGCAGCGAATTGCGGCTTACTTCACTGTGGCACTTGCTGACAAGATTCTTAAAAAAGGTTGGCCTGGTTTGCACAGGGCCCTCACCTTCACAAAAAAGTCTTTGGTATCTGAGGAAATTCTTGTTCAGAGATTATTCTTTGAGCTCTTCCCCTTTGTAAAGATT…	MAPEDGASSPLQFFPWMSISPGCGSPYPWPRELKSEERGLCLIHLLNACANHVAAGNVENANICLEQISHLASADGDTMQRIAAYFTVALADKILKKGWPGLHRALTFTKKSLVSEEILVQRLFFELFPFVKIAYVITNQAIIEAMEGEKMVHIIDLNSFEPAQWINLLQTLRARPEGPPHLRITGIHEQKEVLEQMAIRLTEEAEKLDIPFQFHPIVSKLEDLDIESLRVKTGEALAVSSVLQLHTLLAADDEMLKRNSPSESKNPISYNFQRALQINKNQRTLGEWLQKDLVHVPGASPDSALSPLSLAPSPKMGSFLNALWGLSPKLMVISEQESNHNGSSLMERVTEALNFYAALFDCLESTVSRASTERQRIEKMLFGEEIKNIIACEGTDRKE…
MeGRAS50	Manes.11G019900	ATGACTATTGAGGAACCAGAGCCAAACCTCATCTCAGATCACATACTAGATTGGTTAGAAGATTCAGCATCTTTCCTGCCTTCCTTCTTCGATGATCCTTCCAACTACAACTCCGGCGATGTAAACGGCTGTCAATGGTGGAATCAAACTGAAGAAATCTGCCAAGGTCTCAGCAGCACCACCAATACCACCTTAAATGCACCAAGTGATCCCACATCTTCCAATCATCAACAACCTTCCAATTCTTCCAGAAAACGGGGAGCCACGGGTGACCCAGTTCCTAAAACATCACAGAATCATCATCAGGGGAAGAAGCAGAATCATCGGATTCGGATCAGCAATGAAGATCAAGATGGTGAACAAGTAATTGAAGTGGTGGCAGGGAAAAGATCATATAGA…	MTIEEPEPNLISDHILDWLEDSASFLPSFFDDPSNYNSGDVNGCQWWNQTEEICQGLSSTTNTTLNAPSDPTSSNHQQPSNSSRKRGATGDPVPKTSQNHHQGKKQNHRIRISNEDQDGEQVIEVVAGKRSYRKNKGNSKSTGNNGNNGNNKEGRWAEDLLNPCAAAITTGNFSRVQHFLYVLHELASSAGDANHRLAFFGLQALTHHLSSSTTSASVGPISFTSIEPKFFQRSLLKFYEISPWFSFPNNIANSSILQILAQELDHKQSLHILDIGVSHGVQWPTLLEALTRRPGGPPPLVRITVVTATVENDQNTDTPFSVGPPGDNFPPRLLNFAKSMNINLQINRLDNIPLQKLNGQIINTNPEEILIVCAQFRLHHLNHNNPDERTEFLRFLRDM…
MeGRAS51	Manes.11G083500	ATGATTAATTCTCTTTGTGGAAGCATGGGGTCAATCAAAAGTGAGAGTTCATGCAACAAGATCATGCAACCTACTTCTCCTAATGGATCATCTGTTTCTGAGTTTAAGAAAACTCCATTGTCGTCTGACTTGGAACTTTCTAGCTTAACCCCACCAAGCCTCAGCTTCCCTGCTGTGAAATTTGAGTTGGATGGAGACGTCGAAGTTCAGTCGCCGGATAGTTCTATATGGGAGACCTTTTTCTCTGATCATTTGGATTCTGACTTCATGGTCTTGTCTCCTGTAAGGAACTTGCCATCTCCACAAACCTCAAATTGCAATTACAACTACGTTAATGCAATGCAAGTGCAGAGTCTTTCTGGGTGTTCCCCGCCTCGCCATTTATCTCAACTTGGATCT…	MINSLCGSMGSIKSESSCNKIMQPTSPNGSSVSEFKKTPLSSDLELSSLTPPSLSFPAVKFELDGDVEVQSPDSSIWETFFSDHLDSDFMVLSPVRNLPSPQTSNCNYNYVNAMQVQSLSGCSPPRHLSQLGSFSSSHKGKGQSPLHRVFNSPNNQYMQIETLSSLPAFEDFLDDYQRDGLGGCQPSRFSSGSSSQLFDMPSTVPAVLDCLAATNPTRFGGSVSETSSAGSQLTQDRDVYQMGSLRNAPLSQQLQQEQKEKQHEQPPPRSTTPPPPSTTPSAEQQQQQNLNHSLMVPLPIGSDEQEQDSGLQLVHLLLVCAEAVAKEDYMLARKYLHHLNRVVTPLGDSMQRVASCFTEALSARLAATLSTKPSTSTPKPFSPYPPNSMEVLKIYQILY…
MeGRAS52	Manes.11G125900	ATGGACACATCTCTCTTCTCTCCAAAACAAAATTACACACATTTCTTCCCTCTCCACCACCAGAGAAGCAATGATCAGCAGGCACCATCTCTAGATATGCAAAGCAACAATCACAGCAACTACAACAACAGTAGCAGCAACAATCATCCCCAAAATAGCCACACCTCTACGAGTCGGTCATCGGATTCCGGTGAGCCTTGTGGGTCTACAAGTAACAAATGGGCATCAAAGCTTCTTAGAGAGTGTGCAAGAGCTATCTCTGATAAGGATTCAACCCAAATCCATCAACTTCTTTGGATGTTAAATGAGTTGGCTTCCCCTTATGGAGATTGTGACCAGAAATTGGCATCTTATTTCTTACAAGCTCTTTTTTGTAAGGCTACGGATTCCGGTCACCGA…	MDTSLFSPKQNYTHFFPLHHQRSNDQQAPSLDMQSNNHSNYNNSSSNNHPQNSHTSTSRSSDSGEPCGSTSNKWASKLLRECARAISDKDSTQIHQLLWMLNELASPYGDCDQKLASYFLQALFCKATDSGHRCFKTLTSVAEKSHSFDSARKLILKFQEVSPWTTFGHVSSNGAILEALEGETKLHIIDISNTLCTQWPTLLEALATRNDETPRLKLTVVVTASIVRSVMKEIGQRMEKFARLMGVPFEINVISGLNNLSELTKEGLSVQEDEAIAINCIGALRMVEVEKRSAVIQMFQSLNPRVVTVVEEEADFTSSRYEFVKCFEECLRYYTLYFEMLEDSFSPTSNERLMLERECSRSIIRVLACDHEENGDGGGGECERRERGNQWCERLREAF…
MeGRAS53	Manes.12G034000	ATGAAGGGAGGATATGAAGTGGTTCATGGGTCTCTTGATATGATGCCACCACATGAACCATGGGATTATTCCTCTGTTGGGTTTCCTTCAGCTCCATTAATTTCCAGTTCCTTTCCTAATAAGCCAGTAATGAACTTGGAGAGGAATGAGCTCTCTGAGTGGGTTGAAAATGTCACCAAACAGCTTATTGATGACATGCCTGATACGGCAAGCTGTGAGAATCTGCATACAGACGCAACAATGGTCTATTCGGATGATAATAATAACATCTTTCCTTCATCACTCTTAATGGGTGGTGGTGATTTTAGACCAAGAAAATCTATGAGGAGAAGTTACTTTGATGGTGTATATAATGGAGAAGATTGCCATTGGAGCAATGAGCAAAATTTGGCAGCGAGC…	MKGGYEVVHGSLDMMPPHEPWDYSSVGFPSAPLISSSFPNKPVMNLERNELSEWVENVTKQLIDDMPDTASCENLHTDATMVYSDDNNNIFPSSLLMGGGDFRPRKSMRRSYFDGVYNGEDCHWSNEQNLAASSSNSSSSSAAAARGLSRIDEQGLSLITLLLECAVAISVDNLGEAHRMLLELTQMASPYGPSCAERVVAYFAKAMASRVINSWLGICSPLINHKSVHTAFQVFNNVSPFIKFAHFTSNQAILEAFHRRDRVHIIDLDIMQGLQWPALFHILATRIEGPPHVRMTGMGTSMELLVETGKQLSNFAKRLGMSFEFHPVAKKFGEIDASMVPLRRGETLAVHWLQHSLYDATGPDWKTMRLLEELAPRVITLVEQDISHGGSFLDRFVGS…
MeGRAS54	Manes.12G061900	ATGTCTACCAGGTTGTACAATCAACCAATGCAGGAAGTTGAGGACTACTGCATGCCTCAGTTCCAAACTTTGGACCACCAGCTATGCCACAGTGGCGGCAGCCAAGGATCCAATTTATCTACTCTGACTTCCCGTGAGCAATACTGCACCCTGGAGTCATATTCGGCAAATGGCAGTTGTACCATTTACAGATCTCCATCAACCGTTAGTTTCTCACCTAATGGAAGTCCTGTGTCACAGCAAGAGTCTCGGTCATACCTACCTGATACACGCCATTCTCCTGACAATAACAATGGCTCCCCACTAAGTGGTTCCTGCATAACTGATGATGTTCACGACTTCCAGGACAAGTTGAAAGAATTAGAAAATGGAATGTTTGGTCCTGATTCTGATATCATT…	MSTRLYNQPMQEVEDYCMPQFQTLDHQLCHSGGSQGSNLSTLTSREQYCTLESYSANGSCTIYRSPSTVSFSPNGSPVSQQESRSYLPDTRHSPDNNNGSPLSGSCITDDVHDFQDKLKELENGMFGPDSDIIESTFQNGAIIKSPEMDGLRQIMEAISRADLKHVLVVCAQAVSENDLLKAQWLMDELRQMVSVSGGPIQRLGAYMLEGLVARLASSGSSIYRALRCREPANAELLSYMHILYEVCPYFKFGYMSANGAIAEAMKDENKVHIIDFQIGQGSQWVTLIQAFAARPGGPPHIRITGIDGSTSEYARGGGLTIVGKRLSKLAEIVKVPFEFHAAAMSGCEVQVENLGVRPGEALAVNFAFVLHHMPDESVSTENHRDRLLRLVKSLSPKVV…
MeGRAS55	Manes.12G110800	ATGCAATTCACTGAAACCCCACCACCACCTTTGCAGTTTCATGGCCAAATCACTGCTCCAATCTCAAACCCCACCGTGAACAAGATTAACCAAACTCAAAGGACCCGTCCATGGCCTGGGTTTCCTACTTCAAAAGCTTTAGGCAGTTTAGGTGATGCAAATTGCATGGAGCAGCTTTTAGTCCACTGTGCAAACGCAATTGAAAGTAACGATGCCACTTTAGCTCAACAGATTCTTTGGGTTTTAAACAACATTGCACCCCCAGATGGTGACTCAAATCAGCGCTTAACGTGTGCTTTCCTTAGAGCTCTCGTTGCACGTGCTGCCAAGAATGGTACTTGCAAACTCCTCGCAGCTATGGCGAATGCTAACTGCACTCTTGCTATAAATACCCACAAA…	MQFTETPPPPLQFHGQITAPISNPTVNKINQTQRTRPWPGFPTSKALGSLGDANCMEQLLVHCANAIESNDATLAQQILWVLNNIAPPDGDSNQRLTCAFLRALVARAAKNGTCKLLAAMANANCTLAINTHKFSVIELAGFVDLTPWHRFGFTAANAAIIEAIDGYSSVHIVDLSMTRCMQIPTLIDAIANRFEVTPLIKLTVAGATEDIPPMLDLSYDELGAKLINFARSRNVIMEFRVVHSSYADGFSSLIEQLRVQNLVYTENGEALVVNCQMLLHYIPEETISSSIPRTNSSNPYSVVESSLRTMFLKSLWSLDPTIVVLVDEDADLISNNLVCRLRSAFNYLWIPYDTMDTFLPRGSKQRQWYEADICWKIENVIAHEGLQRVERLETKSMWV…
MeGRAS56	Manes.12G114100	ATGGATACCTTGTTTAGGCTTGTTAGTCTTCAACAATCTGATCAATCATTCAATAACTCTACCAGCAGAACCTCTAGCAGCTCTAGATCCTCTAGACAAAACAACCACCATCACTACCAACAAGAAGACGAAGAATGCTTCAACTTTTTCATGGATGAAGAAGACTTCTCTTCGTCTTCTTCTAAGCATTATTATCCTTATCACCATCAACAACACACTACTGCTACTACTCCTACCACTACCACCACTAATACAAGCACTCCTACTAATCAACATGCCCTTGAATCCTCTGACTTCTCTTTCTCACCTACTTGTGAAGTAAATTTTGAATTTTCCGGCAACTGGGCTTCTGATATCCTCCTCGAAACCGCCCGTGCCATCGCCGATAAAAACAGCTCC…	MDTLFRLVSLQQSDQSFNNSTSRTSSSSRSSRQNNHHHYQQEDEECFNFFMDEEDFSSSSSKHYYPYHHQQHTTATTPTTTTTNTSTPTNQHALESSDFSFSPTCEVNFEFSGNWASDILLETARAIADKNSSRVQQLMWMLNELASPYGDPDQKLASYFLQALFSRMTDSGERCYRTLASASDKTCSFESTRKMVLKFQEVSPWTTFGHVSCNGAIMEAFEGETKLHIIDISNTYCTQWPTLLEALATRTDETPHLRLTTVVAKKTSGGCGGNGGLAAAQKVMKEIGSRMEKFARLMGVPFKFNVIHHAGDLCDLNLAELDIKDDEALAINCVGSLHSVTSVANRRDYIISSFRRLQPRIITIVEEEADLDVGVDGLDFVRGFQECLRWFRVYFESLE…
MeGRAS57	Manes.13G013600	ATGTCTCCTGTTCCCTATATGCAATCTGAATTCTGCAGTGATAATAAAAGTTATGAGACTACTTTTCTAGATCTCAGTCCCTTCTGCTCCGTGCCAAATTTTTCTGCAGTGGAGAATGATAGTCCTGCCTGGTTTGATTTAGATGAAACTAGAAGCCACAAGAGGATAAAGCAGGAACCCTGTAGCAGGACTCGTGCAAATAGCTTGAATAGCGTGCCGAAACTTCACTTCCGGGATTATATATGGGCTTACACAGAAAGGTATCTAGCAATTGAGGCTATGGAAGAAGCAGCAGCAGCCATGACGGTTGGAGAGAGAAATGAAGTCAAGGATGAAGAAGGCAGTGATGGGATGAAACTAGTACAACAACTCATTGCTTGTGCTGAAGCTGTGGCTTGT…	MSPVPYMQSEFCSDNKSYETTFLDLSPFCSVPNFSAVENDSPAWFDLDETRSHKRIKQEPCSRTRANSLNSVPKLHFRDYIWAYTERYLAIEAMEEAAAAMTVGERNEVKDEEGSDGMKLVQQLIACAEAVACRDKKHASALLAELRANALVFGTSFQRVASCFVQGLSDRLALLQPLGTVGVLAPQANSVNTFKAEKDEALRLVYDICPQIQFGHFVANASILEAFEGESSVHIVDLGMTFGLPHGLQWLNLIHSLAKHPGQQPHRLRITGVGNSAELLQAIGDELDCYARSLGLNFEFLWVESTLENLKPEHFKLLAGEVVIINSILQLHCVVKESRGALNSFLQILHELSPKLLILVEQDSNHNGPFFLGRFMEALHYYSAIFDSLDAMLPKYDTR…
MeGRAS58	Manes.13G063600	ATGCAAGCATCAAAAAGAGTCAGAAGTAGAGGCATGTCTAGCAGATTGTACTATCAGCCAATTCAGGAAGTTGAGGCATACTGCATGCCTCAGTTCCAGAATTTGGATCACCAGCTATGTTCCAATGGCAGCAGCCAAGGAACCAGTTTATCCATTCTGAATTCACATGAACTATACTGCACCCTGGAGTCATCTTCAGCAAATGGCAGTTATACAATTCACAACTCTCCATCAACCATTAGTTTCTCACCCAATGGAAGTCCTGTGTCACAGCAAGAGTCTCAGTCATATCCACCCGGTACGCACCATTCTCCTGACAATAATTATGGCTCTCCGATAAGTAGTTCCTGCATAACTGATGATGTCCACAACTTCCAGAACAAGTTGAAAGAATTAGAA…	MQASKRVRSRGMSSRLYYQPIQEVEAYCMPQFQNLDHQLCSNGSSQGTSLSILNSHELYCTLESSSANGSYTIHNSPSTISFSPNGSPVSQQESQSYPPGTHHSPDNNYGSPISSSCITDDVHNFQNKLKELENAMFGPDSDIIDSIESTFGNGTSMESPEMDSLRQVMEAISRRDLKHVLVVCAQAVSDKDMLKAQWLMDELRQMVSVSGEPIQRLSAYMLEGLVARLASSGSSIYKALRCNEPASAELLSYMHILYEVCPYFKFGYMSANGAIAEAMKDENRVHIIDFQIGQGSQWITLIQAFAARPGGPPHIRITGIDDSTSAYARGGGLDIVGKRLSRLAEMVKVPFEFHATAMSGCKVQLENLDVRPGEALAVNFAFVLHHMPDESVSTQNHRD…
MeGRAS59	Manes.13G074700	ATGAAAACTGAACTAAGAGCAAACACAACTACATCCATTCCTCTTCAAAACTCCAGCCTTTTCACCAACCCTCAAAGTTCTCTCTCAGGTGCTCTTCAAGGGTGTCTTGGTAGTCTTGATGGAGCATGCATAGAGAAACTACTGCTTCACTGCGCAAGTGCCCTTGAGAACAACGATGTGACTTTGGCTCAACAAGTGATGTGGGTGCTCAATAATGTTGCTTCTTTGGTGGGTGATCCTAACCAAAGGCTCACTTCTTGGTTTCTAAGGGCACTTATCTCTAGGTCATCGAAAGTTTGTCCTGCAGCGACTAATTTTGATGGTAGCAGCACAATCCAAAGGAGACAAATGAGTGTGACTGAGCTTGCCGGGTATGTTGATCTAATCCCTTGGCACAGG…	MKTELRANTTTSIPLQNSSLFTNPQSSLSGALQGCLGSLDGACIEKLLLHCASALENNDVTLAQQVMWVLNNVASLVGDPNQRLTSWFLRALISRSSKVCPAATNFDGSSTIQRRQMSVTELAGYVDLIPWHRFGFCASNSAILKAIEGCPKVHILDFSITHCMQWPTLIDALAKRPEGPPSLRITVPSCRPPVPPLLNVSTEEVGLRLGNFAKFRDVPFEFNVIDDPCSSSISTEIMSEESSGFYFESLLNHLTPLLDLRDDEALVINCQNWLRYLSDDQNGRVQDSSLRDDFLCLIKSLNPCIILVVDEDCDLSAPSLTSRITTCFNYLWIPLDALETFLPKDSSQRIEYESDIGHKIENIISFDGFQRIERLESGIKLSQRMKNAGFFSVQFCEET…
MeGRAS60	Manes.13G111600	ATGGATACTTTGTTTAGGCTTGTTAGTCTTCAACAATCTGATCAATCTTTCAATAACTCTACTAGCAGAACCTCTAGCAGCTCTAGATCCTCGAGACAAAACAACCACCATCACTACCAGCAAGAAGACGAAGAATGCTTCAACTTTTTCATGGATGAAGAAGACTTCTCTTCGTCTTCTTCTAAGCATTATTATCCTTATCACCATCAACAACAAACGGCCGCTACTACCCCTGCTACCACCACCACTAATATTAGCACCCCCACTACTCATCATGCTGTTGAATCCGCTGACTTCTCTTTCTCACCTTCTCGTGAGCTAAATTTCGAATTTTCCGGCAAGTGGGCCACTGATATCCTCCTGGAAACTGCTCGGGCATTCGCCGATAAAAACAGCGAC…	MDTLFRLVSLQQSDQSFNNSTSRTSSSSRSSRQNNHHHYQQEDEECFNFFMDEEDFSSSSSKHYYPYHHQQQTAATTPATTTTNISTPTTHHAVESADFSFSPSRELNFEFSGKWATDILLETARAFADKNSDRVQQLMWMLNELASPYGDTDQKLASYFLQALFSRMTDSGERCYRTLASASDKTCSFESTRKMVLKFQEVSPWSTFGHVSCNGAIMEAFEGETKLHIIDISNTFCTQWPTLLEALATRNDETPHLRLTTVITTKTGGGGGGNGGLAAVQKVMKEIGSRMEKFARLMGVPFKFNVIHHAGDLCDLNLAELDIKDDEALAINCIGSLHSVTSVSNSRDHIISSFRRLQPRIITIVEEEAELDVGSDGLDFVRGFQECLRWFRVYFESLE…
MeGRAS61	Manes.13G113100	ATGATGCAATTCACTGAAACCCCACCACCACCCTTGCACCAAGTCACTGCTCCATTCTCAAACCCCACCATGAACAAGAACCAAACTCAAAGGACTCGTCCATGGCCTGGGTTTCCAACATCAAAGGCCTTAGGCAGCAGCTTTGGTGATGCGAATTGCATGGAGCAGCTTTTGGTCCACTGTGCAAACGCAATTGAAAGTAATGATGCTACTTTAGCTCAACAGATCCTTTGGGTTCTAAACAACATTGCACCTCCAGATGGTGACTCAAATCAGCGATTAACATGCGCTTTCCTTAGAGCTCTCATTGCACGTGCAGCTAAGAGTGGTACTTGCAAACTCCTCGCAGCAATGGCTAATGCTCACTGCACTCTCGCTATAGATACCCATAAATTCTCT…	MMQFTETPPPPLHQVTAPFSNPTMNKNQTQRTRPWPGFPTSKALGSSFGDANCMEQLLVHCANAIESNDATLAQQILWVLNNIAPPDGDSNQRLTCAFLRALIARAAKSGTCKLLAAMANAHCTLAIDTHKFSVIELAGFVDLTPWHRFGFTAANAAILEAIEGYSSVHIVDLSMTHCMQVPTLIDAIANRFEVTPLIKLTVAGATEDIPPMLDLSYEELGSKLINFARSRNVIMEFRVVPSSYADGFSSLIEQLRVQNMVYAESGEALVINCQMLLHYIPEETLFSINPSTNSSNPFTFESSSSSSSMSSLRTMFLKSLRSLDPTVVVLVDEDVDLTSNNLVCRLRSAFNYLWIPYDTVDTFLPRGSKQRQWYEADICWKIENIIAHEGLQRIERLEP…
MeGRAS62	Manes.13G137100	ATGAAAGTTCCCGTTTCTTCCCCACAAAATAACCACCACAATCATCATCAATCTCCCAACTCTAGGCCTGTTTCTTGCAACAATAATATTAACTCGAAATATCAGCTTCCGTATCAGCAATTGTATCCCGAACCCACCTCGGTTCTTGACTTGTGCAGAAGTCCGAGTCCGGTGCCTGCTAAACAGGTCTCTGCAACTGATCCATCTCTTGAGTGGGATGAGCATGTTCTGCAGGCTTTTGATTGGGACGCTATCATGAAAGAACTGGACTTTCATGATGATTCTGCTCCTACCCTTAAGAGCTTCTCTCAAGTCAATTCCTACGAGTCCGTAATTCACAACCAAAATCTCCAGGAGTTTGCTGTGCCTGCACAAACGGATCCTTCGCAGTTTCTTCAT…	MKVPVSSPQNNHHNHHQSPNSRPVSCNNNINSKYQLPYQQLYPEPTSVLDLCRSPSPVPAKQVSATDPSLEWDEHVLQAFDWDAIMKELDFHDDSAPTLKSFSQVNSYESVIHNQNLQEFAVPAQTDPSQFLHSDFGDACFNIPTQNLSSLDLSHNIGNWNIGFDIIQELIRAADCIDSNEIQLARVILDRLNHRLQSPVGKPLQRAAFFFKEALQFLLTGSPRPPTRLASWSEVVQTIRVYKAFSGISPIPMFTHFTANQALLETLDGSPPFLHVIDFDIGLGCQYASFMRELVEKADSCKLSSPVLRITAIVTEDYAIETQLIKQCLSQYAFELKIRFQIEFVLLRTFEVLSFKSINFMEREKTTVLLSPAFFRRLSSSISITAFATDLRRVSAGVV…
MeGRAS63	Manes.14G009600	ATGCACCGCACTCTTAACCATGATCTTGTCATTCGAAGGTTCTGCCCTGCTCGAATGGAGCAGGAACAAGCAGGAGACTTGGAGGAAACACTGATGAATCATGAATTTGAGCTTCTCTCTCCTGATGATGATACCACCCCCACCACTCCTCACTTAGCTGCTTCTGAGGTGGACAAATTGGTTGATAGCTTCATTAATGTGGATGAAGAAGCCAAAGATACTGATGATCATCCATCTCCTAAGAATATCCCAGATGAGATGGAGAAGTTCTCCATGGTGGACGATGTTTTTGGAGATGTTCCAATGCTCTTAGAAGGAGATGATGAATTCGAGATGAGCACTGGCTCATCATTCCAAGATTCTGTTGCAGTTCCAAGTGTGGAACTGGTGAGTCATGGG…	MHRTLNHDLVIRRFCPARMEQEQAGDLEETLMNHEFELLSPDDDTTPTTPHLAASEVDKLVDSFINVDEEAKDTDDHPSPKNIPDEMEKFSMVDDVFGDVPMLLEGDDEFEMSTGSSFQDSVAVPSVELVSHGVDQGLHLVHLLLACAEAVGCRDTQLANSLLAQIWASVNPWGDSLQRVSYCFAMGLKSRLSLLHSVNVTGAFTNGAMDVSLITGEEKMEAFQLLYQTTPYIAFGYMAANEAICQAAGGKDSLHVIDVGMDHTLQWPSFLRTLASRPEGPPKVRITGLINNEQNLLELEASMMVLAEDASSLGISFEFNMISEQISPSILTRGNLSLREGEALFVNSIMHLHKFVKESRGSLKAILQAIKKLNPTLLTVVEQDANHNGPFFLGRFLES…
MeGRAS64	Manes.14G023500	ATGGCATATGGGTTCTTCGGCGGTGGTGCAGATTTCTACACCGGCATCGCAAGTAGATCTATAGTCACCATGAATTCTAACGACCTGTCCCAACCTTCACATAGAACCCAGCTCTCTCAAATGTTTCTAGACCCCACCTCTCAGATTGTTAAGCACCGAACACCCACCGCGACCGTAACAACCCAGGGCGTAACCGGAAAGCGAACGCTCGCCGATTTCCAAGCACATCAACAACAACAACAACTACAGCATCCAAATCTAAACCCAGCACTAAATGGTCTCCTTATGCGGTCCGTGAAGCCCAGGATGTCTCTACATACGTCCTCAAACTCCACGCTTTCTCCCATCGATTTCACGGCTAACATGTCTCCAGAATTATCGTCCTTGTCTCACCGTTAT…	MAYGFFGGGADFYTGIASRSIVTMNSNDLSQPSHRTQLSQMFLDPTSQIVKHRTPTATVTTQGVTGKRTLADFQAHQQQQQLQHPNLNPALNGLLMRSVKPRMSLHTSSNSTLSPIDFTANMSPELSSLSHRYGVPLIQELGAQTINLAHGPTMLSMNRASSAVSDMNTLQNQNRGEAIMGGQESKKRMMNRLQELEKQLLDDNEDDEGDAVSVITNANSDWSETIQNLITSSTPNPISPSPTSSSPSCSSSSTSVTTPVHNCSKQTLLDAASAINEGKTGIASEILERVSQFSNPKGNSEQRLMEYMLMALKSRVNPAENPPPVAELYSKEHVLSTRLLYDISPCFKLGFMAANLAILEATIDQPSTSRGFHVIDFDIGQGCQYMNLLHALSERLNRK…
MeGRAS65	Manes.14G054900	ATGGCTCCTAGTTTGTTCTCATGTGATTTCTCCGAAAATGAAACAATGGGTTCAATCAGTAGTCTTGATCTAAGCCTTTCAGCTATGGCTTACTACCCTTACCTTTATTTGCCTACCCTGGAGAACAATGCATCTATCTGTATCCTTCCTTTCTCAGAAGATATTAGAGAACATAAAAGGATCAAGCGAACACTAAGTTCTGCTGAATCCCTTGGAAGTAATAATAATGGCTTTTACTGTGCAGGAAGTGGCAATAGTGATTGCAGCAGCATAAGCCGCAGTAATAGCAGTAATAGCCTGAATAGCCTGCCGAGACTTCACTTCAGGGATCATATACGAACTTACACTCAAAGATATCTTGCAGCTGAGGCTATTGAAGAGGCAACAGAAGCTATGGAG…	MAPSLFSCDFSENETMGSISSLDLSLSAMAYYPYLYLPTLENNASICILPFSEDIREHKRIKRTLSSAESLGSNNNGFYCAGSGNSDCSSISRSNSSNSLNSLPRLHFRDHIRTYTQRYLAAEAIEEATEAMENTDEGGDEEDGSTDGMRLVQLLIACAEAVACRDKSHASTLLSELRRNALVFGSSFQRVASCFVQGLADRLSLVQPLGTVGFTASMMNIMDISSDKKEEALSLVYEICPHIQFGHFVANSSILEAFEGESFVHVVDLGMTLGLPHGHQWRQLIQSLASRAGKPPRRLRITGVGLCVGRFQTIGDELVEYAKELGINLEFSVVESNLENLRRDDIKVFDGEVLVVNSILQLHCVVKESRGALNSVLQIIHALSPKVLVLVEQDSSHNG…
MeGRAS66	Manes.15G005100	ATGGCAAATGCCATTTTTCCTTTGGAGGAGTACAATTTTGGTGGAATTTGGGATGATTTGACTTCCACAAGTAAAAGTCCCAAGAATCTGGATGGAGTAAATATGGGGAAAATTGGTAGACTTTTTGGATCTGAGAACTGGGGAGATGATGGAGGTACTGATTATGGCTTCAATCAGGAATTAGTGGAGGAAGGCCTGCTTTTCTCCAAGTATCAGCAACAGTCATATTTGGATTATGAAGTCTTTGATGATCGAAGTTTTGATATCCTTTCTCCAACACTCCTACCATGTATGGAGGAAATAGCAAAGTTAGGTAAAATCTCAGGTGGAATTCAAGATGCTTCAGAATCAAAGAAGAAAAATCAACATGATTTTTCATATGCCTCGTTGGAGCTGCTA…	MANAIFPLEEYNFGGIWDDLTSTSKSPKNLDGVNMGKIGRLFGSENWGDDGGTDYGFNQELVEEGLLFSKYQQQSYLDYEVFDDRSFDILSPTLLPCMEEIAKLGKISGGIQDASESKKKNQHDFSYASLELLKKYDIGRLSGRQIVQPRCDAQYTKFASQELSTEEIIRIAGARFIQSSCEVVGIPSMLKNPIGLSFSELSDEAAKNVELVEFLLASAEKVGHQQFERASRLLKYCDNFSSGTGNPVQRVVHYFSEALRERINLGTGRISSKGFWKKQSSDLNQEMTTLNEASLACHERIPFFQVARFTGIQAIIDNVAGAKRIHIIDLEIRCGAQWPVLMQALVSRYDCPLELLKISAIGTSSKQMIEDTGKRLASFAESMDIPFSFKVVMVPDMLD…
MeGRAS67	Manes.15G063500	ATGGATGGGTCCCATATGTTTTATGACCAACCTATGCAAGGTCAGGATTCCTATAGCTGGCATCCCGATCAGAATCTAGGCCAGTACCCAATTTCTGATGATGGTAGCCAAGAGATGCACCTCTCTGCTGAGTCATTTGAACAGCACTGCACCCTAGAGTCTTCATCTGGAACTGGCTGTGACCCTGTTCACAATTCTCCACCTTCTGCTGGTTTCTCCTCAAATGAAAGTGCAATTTCACAGCTGAATTCTCGGTCATGCCTATTGGATATGCATGACTCCTCTGAGAATACCAGTAGTTCACCAGATAGGGACTCTTACGTGACCCACAAGCTGAGAGAACTGGAAAGTATGATGCTGGAGCCTATAGATGATCCTGACATATATAATATTATGACT…	MDGSHMFYDQPMQGQDSYSWHPDQNLGQYPISDDGSQEMHLSAESFEQHCTLESSSGTGCDPVHNSPPSAGFSSNESAISQLNSRSCLLDMHDSSENTSSSPDRDSYVTHKLRELESMMLEPIDDPDIYNIMTPAGHSHITFEEKKYKYLVEMTSRGDLKEALCACAQAVANKDMLTVEWLMMELRQMVSVSGEPIQRLGAYMLEGLVARLASSGSSIYKALRCKEPASAELLSYMHILYEVCPYFKFGYISANGAIAEAVKDEKKVHIIDFQISQGSQWFTLIQALAARPGGPPHIRLTGIDDSTSAYARGGGLDIVGQRLSRLAQSCNVPFEFHAAAVSASEIQLENLGIQPGEAIAVNFALTLHHVPDESVDTQNHRDRLLRLVKSLSPKVVTLVE…
MeGRAS68	Manes.15G078300	ATGGAATCACACCAGCTTTTTGGATACAGTGTCACTGGTGCGGGCTTATCATACTCATCTTCTTATCAAATTTCTCCTTCAATACCTAATAGATTCTTTGGGTCCTTCAAATTTGATATAGGAAATTCACCCAGCTCACCCTTCTCGAATCATTTTGATTGTGATACTATAACCACATTGAGCGACAGCAGGGAGCAGTATAGTACTACTGATAATCTTTCAGGAGCCAGCCCTTCTTGTAACTCTTCACTTGAATCTGGTAATCATTTTCATCAGCTGAGCCCCACATTGTTGCAAGATGCAAATTCTAGCCAGAATGTAAAATACACATTGCTGCAATTGGAGACTGCTCTAATGGCACCTGATGATGAAGACATAACTATGTCTGATACTTCTTTG…	MESHQLFGYSVTGAGLSYSSSYQISPSIPNRFFGSFKFDIGNSPSSPFSNHFDCDTITTLSDSREQYSTTDNLSGASPSCNSSLESGNHFHQLSPTLLQDANSSQNVKYTLLQLETALMAPDDEDITMSDTSLGESSRPQTSGQTTRAWSQDHHGSCVIQPRQRQSDEGALIEEHQKQMEEAKFQSIPPGNLKQLLIACAKALAENNINDFDKLIGKARIAVSIGGEPIQRLGAYLVEGLVARKELSGNNIYRALRCREPESNDLLSYMRILYEICPYLKFGYMAANGAIAEACKNDERIHIIDFQIAQGTQWITLLQALAAKPDGAPHVRITGIDDPVNKHARGDGLEAVHRRLAAISEKFNIPIEFHGVPVFAPDVTPDMLDIRPGEALAVNFPLQL…
MeGRAS69	Manes.15G078400	ATGGCACCTGATGATGAAGACATAACTATGTCTGATACTTCTTTGGGGGAGAGTAGTAGACCACAGACATCAGGTCAGACGACTAGGGCTTGGAGCCAGGACCACCATGGTTCTTGTGTGATTCAACCTCGGCAACGGCCATCTGTTGTCTCTGGGCAGAGGCAATCAGATGAAGATGCTCTTATTGAGGAACATCAAAAACAAATGGAGGAAGCAAAATTTCAAAGTATTCCACCAGGAAACCTGAAGCAATTGCTCATTGCTTGCGCTAAAGCTCTGGCAGAAAACAACATCAATGATTTTGATAAATTGATTGGAAAGGCTAGAATTGCAGTGTCTATTGGTGGAGAGCCAATCCAGCGCCTTGGTGCATACTTGGTAGAAGGCTTGGTAGCAAGG…	MAPDDEDITMSDTSLGESSRPQTSGQTTRAWSQDHHGSCVIQPRQRPSVVSGQRQSDEDALIEEHQKQMEEAKFQSIPPGNLKQLLIACAKALAENNINDFDKLIGKARIAVSIGGEPIQRLGAYLVEGLVARKELSGNNIYRALRCREPESNDLLSYMRILYEICPYLKFGYMTANGAIAEACKNDERIHIIDFQIAQGTQWITLLQALAAKPDGAPHVRITGIDDPVNKHARGDGLEAVHRRLAAISEKFNIPVEFHGVPVFAPDVTPDMLDIRPGEALAVNFPLQLHHTPDESVDVSNPRDGLLRMVKSLNPKAVTLVEQESNTNTTPFLTRFIETLDYYLAMFESIVVTLPRDQKDRIGVEQHCLAKDIVNVIACEGKERVERHELFGKWKSRLI…
MeGRAS70	Manes.15G078700	ATGGAATCACACCAGCTTTTTGGATACAGTGTCACTGGAAATTCACCCAGCTCACCCTTCTCGAATCATTTTGATTGTGATACTATAACCACATTGAGCGACAGCAGGGAGCACCCTTCTTGTAACTCTTCACTTGAACCTGGTAATCATTTTCATCAGCTGAGCCCCACATTGTTGCAAGATGCAAATTCTAGCCAGAATGTAAAATACACATTGCTGCAATTGGAGACTGCTCTAATGGCACCTGATGATGAAGACATAACTATGTCTGATACTTCTTTGGGGGAGAGTAGTAGACCACAGACATCAGGTCAGACGACTAGGGCTTGGAGCCAGGACCACCATGGTTCTTGTGTGATTCAACCTCGGCAACGGCCATCTGTTGTCTCTGGGCAGAGG…	MESHQLFGYSVTGNSPSSPFSNHFDCDTITTLSDSREHPSCNSSLEPGNHFHQLSPTLLQDANSSQNVKYTLLQLETALMAPDDEDITMSDTSLGESSRPQTSGQTTRAWSQDHHGSCVIQPRQRPSVVSGQRQSDEGALIEEHQKQMEEAKFQSIPPGNLKQLLIACPKALAKNNINDFDKLIGKARIAVSIGGEPIQRLGAYLVEGLVARKELSGNNIYRALRCREPESNDLLSYMRILYEICPYLKFGYMTANGAIAEACKNDERIHIIDFQIAQGTQWITLLQALAAKPDGAPHVRITGIDDPVNKHAREFHGVPVFAPDVTPDMLDIRPGEALAVNFPLQLHHTPDESVDVSNPRDGLLRMVKSLNPKAVTLVEQESNTNTTPFLTRFIETLDY…
MeGRAS71	Manes.15G078800	ATGGGTATCGATGATCCTGTTAATAAACATGCCCGTGGTGATGGCTTAGAGGCAGTTCACAGACGATTAGCTGCGATATCTGAGAAATTTAATATCCCTATAGAGTTTCATGGTGTGCCAGTTTTTGCTTCTGATGTCACACCGGACATGCTTGATATAAGGCCTGGGGAGGCTCTGGCAGTGAACTTCCCCTTGCAGCTCCATCACACTCCTGATGAAAGTGTTGATGTGAGTAATCCAAGGGATGGGCTACTTCGAATGGTCAAATCACTTAATCCCAAGGCGGTAACATTGGTGGAGCAAGAATCAAATACAAGCACAACTCCTTTTCTCACAAGGTTCATAGAAACTCTGGACTACTACTTGGCAATGTTTGAGTCCATAGACGTGACACTGCCA…	MGIDDPVNKHARGDGLEAVHRRLAAISEKFNIPIEFHGVPVFASDVTPDMLDIRPGEALAVNFPLQLHHTPDESVDVSNPRDGLLRMVKSLNPKAVTLVEQESNTSTTPFLTRFIETLDYYLAMFESIDVTLPRDQKDRIGVEQHCLAKDIVNVISCEGKERVERHELFGKWKSRLIMAGFRQYPLSSYVNSVIRSLLRCYSEHYTLVEKDGAMLLGWKNRNLISASAWN
MeGRAS72	Manes.15G130800	ATGAAAAGGGAATACTCAAATCTCCACCCTCGTTTAGACCCAGCTACTGCTGGCAGCTCTTCTTCTGGCTACTCCAACATGCCACTTGCCAATTCCAATCTCAATAGTGATGCTTCTTGCAAAGCCAAGATGTGGGCTGACGATGCTCAAGCTGATGGTGGGATGGATGAGCTTTTGGCTGTTTTGGGTTACAAGGTAAGGTCGTCGGACATGGCGGAGGTCGCCCAGAAGCTTGAACAGCTAGAGGAAGTCATGGGTCAGGTACATGAAGATGGGTTTTCTCATATTGCTTCTGAAACAGTCCACTATAATCCCTCCGATCTATCTACATGGCTGGAAAGCATGCTCTCCGAGCTCAACCCAAATCCCATTTTTGATCCTGTTGTTGTGCCTGCCCAG…	MKREYSNLHPRLDPATAGSSSSGYSNMPLANSNLNSDASCKAKMWADDAQADGGMDELLAVLGYKVRSSDMAEVAQKLEQLEEVMGQVHEDGFSHIASETVHYNPSDLSTWLESMLSELNPNPIFDPVVVPAQPTLDDSFFAPPESSTITSIDFAEHTHQQGRQKQQNTNKQSRGVVFEESSSSDYDLKAIPGKSVFAQSHQIDSSSSSSRDPKRLKPATSDHLYPPAAASPSSSTIGAAGSFAVSTESTRPVVLVDSQENGIRLVHLLMACAEAVQQNNIPLAEALVKQIGYLAVSQAGAMRKVATYFAEALARRIYRLYPQSPIDHSLSDILQMHFYETCPYLKFAHFTANQAILEAFEGKKRVHVIDFSMNQGMQWPALLQALALRPGGPPAFRLT…
MeGRAS73	Manes.17G080200	ATGCGAGTCCCAATCCCCAATGTGCAGATTCCTCACTCTCCCTCACCTATTTGCAGAAGAAGCCCCCTTTGGTTTTTGAGCACCACCACTCACCACTCTCGATCTCAGAAACCCATATCCTCAAGCAAAACAGAGGAGATCGAGATCCAAATCATGAAAAGGGAACACCCAAATCTCTATCCTAGATTAGACCCAGCTTCTGCTGGCAGTTCTTCTTCTAGCTATTCGGCCATCCCACCTGCTAATCCCAATACCAGTACTGATACTTCTCGCAAAGCCGAGATGTGGGAAGACGAAGCTCAAGTTGATGGCGGAATGGATGAGCTTTTGGCTGTTTTAGGTTACAAGGTAAGGTCGTCGGACATGGCAGAAGTCGCCCAAAAGCTTGAACAGCTAGAA…	MRVPIPNVQIPHSPSPICRRSPLWFLSTTTHHSRSQKPISSSKTEEIEIQIMKREHPNLYPRLDPASAGSSSSSYSAIPPANPNTSTDTSRKAEMWEDEAQVDGGMDELLAVLGYKVRSSDMAEVAQKLEQLEEVMGLVQEDGLSHLASETVHFNPSDLSTWLESMLSEFNPNPNFDSVVAAQPSSLDDSFFAPPESSTITSIDFADHVNQQQRQEYQNTNKHNGRGVVFHESSSSDYDLKAIPGKAVFAQNPQIDSSSFSSRDPKRLKPTTTTTDHLYPATAASSSSSTIVGGGGGGSLGVSTESTRPVVLVDSQENGIRLVHLLMACAEAVQENNIPIAEALVKQIGFLAFSQAGAMRKVAAYFAEALARRIYRLYPQSPMDHSLTDILQMHFYETG…
MeGRAS74	Manes.18G075300	ATGGCTATTGCTATCGATGGTGCTTTTGATGAGCTTGACTTTTCCGGCTATGGCTCCATCTCAACTACTACTACCCCCACCACTTCAGCTGAAAATGATCACCATGCCTGTAACTGGAATGATTTTTCTCCAGTTGTGGATTGGGAAGCCTTGTCTTGCCACCATGATGACTTCCATGATCTTATTGAGTCCATGATGGAAGATGGAGGATTCAGTCAGCCCATCTGTAACTCTAACTCCAACTCTTTCTCCTCTGACACCATGCTAGTCGACGAGGAAACCAACGGTGAAGATTTCAAAGGATTGAGGCTTGTTCATCTTTTGATGGCTGCAGCTGAGGCACTTACTGGAGTTAACAAAAGCCGTGATCTGGCTCGGGTGATATTGATTCGGCTCAAG…	MAIAIDGAFDELDFSGYGSISTTTTPTTSAENDHHACNWNDFSPVVDWEALSCHHDDFHDLIESMMEDGGFSQPICNSNSNSFSSDTMLVDEETNGEDFKGLRLVHLLMAAAEALTGVNKSRDLARVILIRLKELVSHNDGTNMERLAAYFTDALQGLLEGAGGGSHGKHLINNGPYHHHHRDDHHHQADVLAAFQLLQDMSPYVKFGHFTANQAILEAVAQDKRIHIVDYDIMEGIQWASLMQSLASRKDGPPTPHLRITALSRSGSGRRSIGTVQETGRRLVAFAASIGQPFSFHQCRLDSDETFRPSALKLVRGEALVINCMLHLPHFSYRAPDSVASFLSGSKTLNPRLLTLVEEEVGPIGDGGFVGRFMDSLHHYSAVYDSLEAGFPMQGRARA…
MeGRAS75	Manes.18G085800	ATGTCATTAGTTAGACCTGCAGAGCTTTCTGCCACACCCTATCGAAACAATAAGCTCTACTCATTGAATGGGAGCAATGAGAATTCCGGCTTGTCCACCCAACTATTTGGATCTGATAAGCGAAAGACCATGTATATGGCTGATTCTTACTCTAGTGAGAGTTATGAGAAGTACTTCATTGACTCCCCGACTGAAGAAATAATACAGCCATCTAGTTCTAGCATTTCTGGGAATTCATTTCACCTACAAGATCCATCTTCTTACAAGCCAAGAATGGGCTCAGAGTCGTCCATCACGATTCAAGATCCCTACAACACTTTTGCATCAGTGAGACATCGTGGCGCCTACCAGTTAAATTCTGAATTGGATTATCAAAGCCCAGATACAGTGGACTATGAT…	MSLVRPAELSATPYRNNKLYSLNGSNENSGLSTQLFGSDKRKTMYMADSYSSESYEKYFIDSPTEEIIQPSSSSISGNSFHLQDPSSYKPRMGSESSITIQDPYNTFASVRHRGAYQLNSELDYQSPDTVDYDADEMRLKLQELERALLDDNGDDDEDDMFGNSQSMEIDGEWSEPIQNVMLHDSPKESSSSDSNLSSISSTKEVSQLSPRAPKRLLFNCANAIAEGNFEAADALINELRQLVSIQGDPPQRIAAYMVEGLAARMASSGKYLYKALKCKEPPSSDRLAAMQILFEVCPCFKFGFMAANGAIIEASRGEKRVHIIDFDINQGSQYITLIQTLANQPGKPPYLRLTGVDDPESVQRPIGGLKIVGQRLEKLAEALKVPFEFHAVASKTSLV…
MeGRAS76	Manes.18G099600	ATGGAAGGCTTAGAGGAGGAGGAGGAGCTTCTGAATCTTAGCCTGGCTATTGTTACAGATTCCGGAGGAGACAAGAAAAGGAAGAGGAAGACAAGGTCTCTTTTCGATCCATTAAACTCGTATGCAGGTTGTGAAGGGAAGATTTTTAGACTCCTGCAAATTAGAGAACAAATGCTAAAACCAAATCACAAGAGAAAAGGAGTTGTTGAAGATGGAAAAGGTCTTCATTTGATCCATTTGCTTCTCATTACAGCAACTGCCGTTGATGAAAACAACCTAGGCACAGCTTTAGAGAATCTAACTGAACTGTATCAAAGTGTGTCCTTAACTGGTGACTCTGTCGAAAGAGTTGTCGCTTATTTTTCAGATGGCTTGGCTGCTAGGCTTCTTACAAGAAAA…	MEGLEEEEELLNLSLAIVTDSGGDKKRKRKTRSLFDPLNSYAGCEGKIFRLLQIREQMLKPNHKRKGVVEDGKGLHLIHLLLITATAVDENNLGTALENLTELYQSVSLTGDSVERVVAYFSDGLAARLLTRKSPFYDMIMKEPTSEEEFLAFTDLYRVSPYYQFAHFTANQAIIETFEKEEESNNRALHVIDFDVSYGFQWPSLIQSLSEKATNGNRISLQITGYGRSLEELQETESRLVSFSKGFRNLVFEFHGLLRDSKLINLKKKKNETVAVNLVFHLNTLNDSLKISDTLKSIHSLQPSIVVLVEQEGSRSPRSFLSRFMESLHYFAAMFDSLEDCLPLESSERLNIEKNHLGKEIKGMLNYDRDNNYDSNSCPRYEKMETWKGRMESHGFSGI…
MeGRAS77	Manes.S025700	ATGCAAACATCTCAGAAACACAAAAATTCAGCTGGTATTCATGGATTCTACCACCAACCACAAGAGATTGATCCGTATGGTTTGTCTCATATACAAATTTTAGACAACAATGTATTTTCGGATGTTTGCAGTCAAGGAACCACTGTTTCCTTTCAAAATTACAAGGAAGAATACGTTACCTTGGAATCATCCTCAGCTACTGGAGGTTTTGTTGTCTATGATTCCCCTGCTGCCAGCGTTTCATCCAACAGAAGTCCCTTTTCACCCCAAGGTTCACATTCATGCCAGTCAGATCCTCATCATTCTCCTGACAACACATATGGATCTCCAATGAGTGGATCTTCATCTGCTGATGATGACAATCTACTAATGAGGCAGAAATTAAGGGAACTGGAATTT…	MQTSQKHKNSAGIHGFYHQPQEIDPYGLSHIQILDNNVFSDVCSQGTTVSFQNYKEEYVTLESSSATGGFVVYDSPAASVSSNRSPFSPQGSHSCQSDPHHSPDNTYGSPMSGSSSADDDNLLMRQKLRELEFLLLGSESEITKKCDFCFHQADRLASWDWDQMVEMIPRLDMKQMLLVCAQCISDADIPRAAGLMHVLEQMVSVSGEPMQRLGAYMLEGLRARVELSGSKIYRALKCDAPLSPDLMTYMGILFKICPYWKFAYTAANVVIREAVEYEPIIHIIDFQIAQGTQWMFLIRSLADRPGGPPSVRITGVDDPQSAHARGGGLHIVGQKLSCFAESCNVPFEFYDDATSGCEVQREHLGVQPGEAVVVNFPYVLHHVPDESVNTWNHRDRLLR…

## Sheet: Table S2
Table S2. A catalog of MeGRAS proteins with their HMM profiles.
MeGRAS name	Alignment		Envelope		HMM Accession	HMM name	HMM		HMM length	Bit score	Individual E-value	Conditional E-value	Database significant	Outcompeted	Clan
	Start	End	Start	End			Start	End
MeGRAS1	47	445	47	446	PF03514.13	GRAS	1	373	374	413.6	6.3e-124	3.8e-128	1	0	CL0063
MeGRAS2	276	641	276	642	PF03514.13	GRAS	1	373	374	431.22	2.8e-129	1.7e-133	1	0	CL0063
MeGRAS3	238	605	237	605	PF03514.13	GRAS	2	374	374	367.31	7.4e-110	4.4e-114	1	0	CL0063
MeGRAS4	323	377	321	389	PF03514.13	GRAS	3	57	374	44.42	9.6e-12	5.8e-16	1	0	CL0063
	393	650	392	650	PF03514.13	GRAS	118	374	374	260.32	2.4e-77	1.4e-81	1	0
MeGRAS5	202	571	200	571	PF03514.13	GRAS	3	374	374	331.64	5.1e-99	3e-103	1	0	CL0063
MeGRAS6	405	779	405	780	PF03514.13	GRAS	1	373	374	382.51	1.8e-114	1.1e-118	1	0	CL0063
MeGRAS7	387	757	387	758	PF03514.13	GRAS	1	373	374	369.07	2.2e-110	1.3e-114	1	0	CL0063
MeGRAS8	20	441	20	441	PF03514.13	GRAS	1	374	374	466.58	5e-140	3e-144	1	0	CL0063
MeGRAS9	285	650	285	651	PF03514.13	GRAS	1	373	374	428.69	1.6e-128	9.9e-133	1	0	CL0063
MeGRAS10	419	780	418	780	PF03514.13	GRAS	2	374	374	310.75	1.1e-92	6.8e-97	1	0	CL0063
MeGRAS11	39	417	39	417	PF03514.13	GRAS	1	374	374	345.51	3.1e-103	1.9e-107	1	0	CL0063
MeGRAS12	249	611	249	611	PF03514.13	GRAS	1	374	374	458.54	1.4e-137	1.7e-141	1	0	CL0063
	50	115	50	117	PF12041.7	DELLA	1	66	69	125.68	4.5e-37	5.3e-41	1	0
MeGRAS13	238	605	237	605	PF03514.13	GRAS	2	374	374	362.82	1.7e-108	1e-112	1	0	CL0063
MeGRAS14	289	658	287	658	PF03514.13	GRAS	3	374	374	366.2	1.6e-109	9.6e-114	1	0	CL0063
MeGRAS15	329	698	327	698	PF03514.13	GRAS	3	374	374	391.83	2.6e-117	1.6e-121	1	0	CL0063
MeGRAS16	295	663	293	663	PF03514.13	GRAS	3	374	374	382.99	1.3e-114	7.6e-119	1	0	CL0063
MeGRAS17	225	597	224	597	PF03514.13	GRAS	2	374	374	331.77	4.7e-99	2.8e-103	1	0	CL0063
MeGRAS18	45	466	45	466	PF03514.13	GRAS	1	374	374	468.07	1.8e-140	1.1e-144	1	0	CL0063
MeGRAS19	103	486	103	486	PF03514.13	GRAS	1	374	374	351.5	4.7e-105	2.8e-109	1	0	CL0063
MeGRAS20	213	581	211	581	PF03514.13	GRAS	3	374	374	457.88	2.2e-137	1.3e-141	1	0	CL0063
MeGRAS21	117	499	117	500	PF03514.13	GRAS	1	373	374	309.71	2.4e-92	1.4e-96	1	0	CL0063
MeGRAS22	208	578	207	578	PF03514.13	GRAS	2	374	374	279.74	3e-83	1.8e-87	1	0	CL0063
MeGRAS23	203	571	200	571	PF03514.13	GRAS	4	374	374	282.03	6.1e-84	3.6e-88	1	0	CL0063
MeGRAS24	103	472	102	472	PF03514.13	GRAS	2	374	374	149.48	1.1e-43	6.9e-48	1	0	CL0063
MeGRAS25	194	563	194	564	PF03514.13	GRAS	1	373	374	424.21	3.8e-127	2.3e-131	1	0	CL0063
MeGRAS26	167	536	166	536	PF03514.13	GRAS	2	374	374	458.64	1.3e-137	7.8e-142	1	0	CL0063
MeGRAS27	58	427	55	427	PF03514.13	GRAS	4	374	374	241.59	1.2e-71	7e-76	1	0	CL0063
MeGRAS28	195	547	195	547	PF03514.13	GRAS	1	374	374	201.49	1.8e-59	1.1e-63	1	0	CL0063
MeGRAS29	211	580	210	580	PF03514.13	GRAS	2	374	374	264.33	1.4e-78	8.6e-83	1	0	CL0063
MeGRAS30	212	581	211	581	PF03514.13	GRAS	2	374	374	274.71	1e-81	6.1e-86	1	0	CL0063
MeGRAS31	207	576	206	576	PF03514.13	GRAS	2	374	374	284.13	1.4e-84	8.3e-89	1	0	CL0063
MeGRAS32	164	541	163	541	PF03514.13	GRAS	2	374	374	266.42	3.3e-79	2e-83	1	0	CL0063
MeGRAS33	46	470	46	470	PF03514.13	GRAS	1	374	374	455.01	1.7e-136	9.9e-141	1	0	CL0063
MeGRAS34	212	580	212	580	PF03514.13	GRAS	1	374	374	269.43	4.1e-80	2.4e-84	1	0	CL0063
MeGRAS35	360	715	356	715	PF03514.13	GRAS	5	374	374	308.09	7.3e-92	4.4e-96	1	0	CL0063
MeGRAS36	50	449	50	450	PF03514.13	GRAS	1	373	374	414.59	3.2e-124	1.9e-128	1	0	CL0063
MeGRAS37	261	631	260	632	PF03514.13	GRAS	2	373	374	347.42	8.2e-104	4.9e-108	1	0	CL0063
MeGRAS38	374	745	374	745	PF03514.13	GRAS	1	374	374	399.69	1.1e-119	6.4e-124	1	0	CL0063
MeGRAS39	79	439	77	439	PF03514.13	GRAS	3	374	374	380.96	5.2e-114	3.1e-118	1	0	CL0063
MeGRAS40	376	747	376	747	PF03514.13	GRAS	1	374	374	381	5.1e-114	3e-118	1	0	CL0063
MeGRAS41	146	504	138	504	PF03514.13	GRAS	9	374	374	138.25	3e-40	1.8e-44	1	0	CL0063
MeGRAS42	126	491	124	491	PF03514.13	GRAS	3	374	374	136.28	1.2e-39	7e-44	1	0	CL0063
MeGRAS43	443	800	442	800	PF03514.13	GRAS	2	374	374	417.62	3.8e-125	2.3e-129	1	0	CL0063
MeGRAS44	174	543	173	543	PF03514.13	GRAS	2	374	374	402.67	1.3e-120	7.9e-125	1	0	CL0063
MeGRAS45	91	456	89	456	PF03514.13	GRAS	3	374	374	151.28	3.2e-44	1.9e-48	1	0	CL0063
MeGRAS46	322	679	321	679	PF03514.13	GRAS	2	374	374	416.84	6.6e-125	3.9e-129	1	0	CL0063
MeGRAS47	358	729	358	729	PF03514.13	GRAS	1	374	374	393.74	6.9e-118	4.1e-122	1	0	CL0063
MeGRAS48	93	451	92	451	PF03514.13	GRAS	2	374	374	351.74	4e-105	2.4e-109	1	0	CL0063
MeGRAS49	42	466	42	466	PF03514.13	GRAS	1	374	374	452.54	9.3e-136	5.6e-140	1	0	CL0063
MeGRAS50	158	535	157	535	PF03514.13	GRAS	2	374	374	261.5	1e-77	6.3e-82	1	0	CL0063
MeGRAS51	313	623	313	625	PF03514.13	GRAS	1	320	374	367.92	4.8e-110	2.9e-114	1	0	CL0063
MeGRAS52	77	454	75	454	PF03514.13	GRAS	3	374	374	314.76	6.9e-94	4.1e-98	1	0	CL0063
MeGRAS53	158	514	158	514	PF03514.13	GRAS	1	374	374	353.05	1.6e-105	9.5e-110	1	0	CL0063
MeGRAS54	163	533	163	533	PF03514.13	GRAS	1	374	374	459.43	7.5e-138	4.5e-142	1	0	CL0063
MeGRAS55	56	455	56	456	PF03514.13	GRAS	1	373	374	299.05	4.1e-89	2.4e-93	1	0	CL0063
MeGRAS56	118	500	116	500	PF03514.13	GRAS	3	374	374	361.27	5e-108	3e-112	1	0	CL0063
MeGRAS57	120	491	120	491	PF03514.13	GRAS	1	374	374	372.61	1.8e-111	1.1e-115	1	0	CL0063
MeGRAS58	177	547	177	547	PF03514.13	GRAS	1	374	374	463.07	5.9e-139	3.5e-143	1	0	CL0063
MeGRAS59	45	438	44	439	PF03514.13	GRAS	2	373	374	286.22	3.2e-85	1.9e-89	1	0	CL0063
MeGRAS60	118	500	116	500	PF03514.13	GRAS	3	374	374	356.14	1.8e-106	1.1e-110	1	0	CL0063
MeGRAS61	54	461	54	462	PF03514.13	GRAS	1	373	374	301.86	5.7e-90	3.4e-94	1	0	CL0063
MeGRAS62	167	529	166	529	PF03514.13	GRAS	2	374	374	283.87	1.7e-84	1e-88	1	0	CL0063
MeGRAS63	140	511	140	511	PF03514.13	GRAS	1	374	374	370	1.1e-110	6.7e-115	1	0	CL0063
MeGRAS64	265	635	264	635	PF03514.13	GRAS	2	374	374	360.65	7.8e-108	4.6e-112	1	0	CL0063
MeGRAS65	151	522	151	522	PF03514.13	GRAS	1	374	374	380.63	6.6e-114	3.9e-118	1	0	CL0063
MeGRAS66	211	582	211	582	PF03514.13	GRAS	1	374	374	282.81	3.5e-84	2.1e-88	1	0	CL0063
MeGRAS67	159	529	159	529	PF03514.13	GRAS	1	374	374	463.47	4.4e-139	2.7e-143	1	0	CL0063
MeGRAS68	192	561	192	562	PF03514.13	GRAS	1	373	374	424.82	2.5e-127	1.5e-131	1	0	CL0063
MeGRAS69	82	451	82	452	PF03514.13	GRAS	1	373	374	421.29	2.9e-126	1.7e-130	1	0	CL0063
MeGRAS70	161	508	161	509	PF03514.13	GRAS	1	373	374	370.96	5.8e-111	3.4e-115	1	0	CL0063
MeGRAS71	4	229	1	230	PF03514.13	GRAS	148	373	374	252.43	6e-75	3.6e-79	1	0	CL0063
MeGRAS72	265	624	265	624	PF03514.13	GRAS	1	374	374	454.81	1.9e-136	2.3e-140	1	0	CL0063
	56	123	56	124	PF12041.7	DELLA	1	68	69	125.23	6.2e-37	7.4e-41	1	0
MeGRAS73	322	681	322	681	PF03514.13	GRAS	1	374	374	451.93	1.4e-135	1.7e-139	1	0	CL0063
	107	174	107	175	PF12041.7	DELLA	1	68	69	124.34	1.2e-36	1.4e-40	1	0
MeGRAS74	104	488	104	488	PF03514.13	GRAS	1	374	374	332.25	3.3e-99	2e-103	1	0	CL0063
MeGRAS75	215	583	213	583	PF03514.13	GRAS	3	374	374	462.54	8.5e-139	5.1e-143	1	0	CL0063
MeGRAS76	77	458	77	459	PF03514.13	GRAS	1	373	374	303.75	1.5e-90	9.1e-95	1	0	CL0063
MeGRAS77	174	543	173	543	PF03514.13	GRAS	2	374	374	397.58	4.7e-119	2.8e-123	1	0	CL0063

## Sheet: Table S3
Table S3. Protein property and subcellular localization of MeGRAS proteins.
Groups	MeGRAS Name	Number of amino acid	Molecular weight Mw/Da	Theoretical pI	Number of negatively amino acid	Number of positively amino acid	Instability index	Aliphatic index	Grand average of hydropathicity	Subcellular localization
LAS	MeGRAS1	446	49724.4	6.01	45	33	54.2	96.3	-0.113	cytoplasmic
DLT	MeGRAS2	657	73291.5	6.06	82	72	60.1	76.45	-0.438	chloroplast
LAS	MeGRAS3	605	66240.8	4.96	68	48	57.51	81.19	-0.239	nuclear
LISCL	MeGRAS4	654	74099.8	5.78	86	74	51.18	71.1	-0.662	nuclear
LISCL	MeGRAS5	573	65152.6	6.3	70	62	48.82	83.07	-0.264	cytoplasmic
LISCL	MeGRAS6	782	87654.5	5.21	108	83	55.44	71.09	-0.504	nuclear
LISCL	MeGRAS7	760	84995.9	5.51	102	87	44.94	75.22	-0.457	nuclear
SCL3	MeGRAS8	444	49912.8	6.26	54	49	42.28	98.45	-0.162	cytoplasmic
DLT	MeGRAS9	666	74182.8	5.88	86	73	58	81.58	-0.396	chloroplast
HAM	MeGRAS10	781	85598.9	6.1	67	56	53.68	84.29	-0.291	nuclear
SCL3	MeGRAS11	418	47205.5	7.7	47	48	39.89	96.12	-0.139	nuclear
DELLA	MeGRAS12	618	67228.7	5.04	75	49	47.71	81.65	-0.24	nuclear
LAS	MeGRAS13	605	66499.9	4.89	69	49	58.46	77.64	-0.296	nuclear
LISCL	MeGRAS14	662	75465.2	6.51	82	77	43.74	75.44	-0.527	nuclear, cytoplasmic
LISCL	MeGRAS15	702	80019.8	5.71	95	83	47.48	72.75	-0.599	nuclear
LISCL	MeGRAS16	667	75666.1	5.93	89	78	49.24	72.43	-0.586	nuclear
LISCL	MeGRAS17	599	68053.7	7.56	70	71	51.19	83.89	-0.31	cytoplasmic
SCL3	MeGRAS18	469	53050.2	5.78	58	48	57.22	96.76	-0.174	cytoplasmic
HAM	MeGRAS19	493	54250.8	5.64	59	43	34.74	84.54	-0.264	cytoplasmic
PAT1	MeGRAS20	581	64647.9	4.93	76	55	46.91	78.23	-0.348	nuclear, cytoplasmic
HAM	MeGRAS21	502	57203.1	5.88	66	58	44.7	92.05	-0.28	nuclear
Me_GRAS	MeGRAS22	581	65737.7	4.85	80	55	53.16	89.1	-0.129	nuclear
Me_GRAS	MeGRAS23	574	65206.4	5.14	77	59	51.4	87.49	-0.186	nuclear
HAM	MeGRAS24	472	53878.6	4.91	75	49	42.33	88.58	-0.302	cytoplasmic
PAT1	MeGRAS25	564	62904.2	5.91	70	59	49.21	86.65	-0.332	chloroplast
PAT1	MeGRAS26	536	59881.6	5.51	65	49	56.95	80.28	-0.312	nuclear
Me_GRAS	MeGRAS27	432	48898.7	7.87	46	48	49.82	99.77	0.066	nuclear
Me_GRAS	MeGRAS28	552	61863.4	5.66	77	65	46.94	84.6	-0.353	nuclear
Me_GRAS	MeGRAS29	582	65145	4.82	83	54	40.17	87.63	-0.144	nuclear
Me_GRAS	MeGRAS30	583	65424.5	4.89	83	57	41.03	88.8	-0.144	nuclear
Me_GRAS	MeGRAS31	578	64751.5	4.98	80	56	38.92	85.54	-0.204	nuclear
SHR	MeGRAS32	549	61593.5	5.81	69	55	49.94	76.07	-0.609	nuclear
SCL3	MeGRAS33	478	53747.8	5.84	60	50	53.81	98.39	-0.137	cytoplasmic
Me_GRAS	MeGRAS34	595	67916.6	6.72	69	67	38.15	81.65	-0.302	nuclear
HAM	MeGRAS35	716	78145.2	5.42	64	48	60.21	81.05	-0.267	nuclear
LAS	MeGRAS36	450	50092.1	6.22	43	36	52.78	97.82	-0.066	cytoplasmic
PAT1	MeGRAS37	632	69654.5	6.28	65	60	47.23	75.73	-0.425	nuclear
LISCL	MeGRAS38	748	83540.9	5.5	98	84	47.2	80.31	-0.434	nuclear
SCR	MeGRAS39	442	48075.4	5.67	51	41	54.2	89.34	-0.162	chloroplast
LISCL	MeGRAS40	749	85327.5	7.21	98	98	46.95	78.74	-0.523	nuclear
HAM	MeGRAS41	504	57924.2	5.11	72	52	42.92	77.78	-0.309	nuclear
HAM	MeGRAS42	492	55523.6	4.93	75	50	46.29	74.57	-0.358	nuclear
SCR	MeGRAS43	829	89785.4	5.61	79	61	46.3	82.53	-0.288	nuclear
PAT1	MeGRAS44	543	61191.3	5.65	65	50	46.9	77.61	-0.293	nuclear
HAM	MeGRAS45	457	51832.7	5.14	71	53	54.73	76.63	-0.418	nuclear
SCR	MeGRAS46	708	76704.4	5.75	65	50	47.36	82.7	-0.217	nuclear
LISCL	MeGRAS47	732	82256.1	5.93	94	85	41.86	80.85	-0.427	nuclear
DELLA	MeGRAS48	454	50321.8	5.41	49	35	42.98	84.93	-0.153	nuclear
SCL3	MeGRAS49	471	53198.2	6.1	58	51	58.2	93.65	-0.209	cytoplasmic
SHR	MeGRAS50	543	60933.9	5.93	67	57	51.11	70.22	-0.643	nuclear
Os43	MeGRAS51	625	69037.8	5.58	66	49	58.75	76.46	-0.354	chloroplast
SHR	MeGRAS52	455	51504.9	5.43	62	48	46.58	73.93	-0.483	nuclear
SCR	MeGRAS53	519	57824.7	6.08	55	44	50.18	80.46	-0.202	nuclear
PAT1	MeGRAS54	533	59540.6	5.73	63	51	52.16	82.16	-0.283	nuclear
SHR	MeGRAS55	458	51097.5	5.54	48	38	38.09	93.73	-0.039	chloroplast
SHR	MeGRAS56	501	56639.2	5.45	66	50	48.28	68.16	-0.427	nuclear
Os4	MeGRAS57	493	55537.6	5.88	61	51	55.67	89.09	-0.16	cytoplasmic
PAT1	MeGRAS58	547	61257.4	5.89	63	52	54.75	80.77	-0.314	mitochondrial
SHR	MeGRAS59	442	49377.3	4.95	55	38	52.74	93.96	-0.081	chloroplast
SHR	MeGRAS60	501	56694.3	5.44	67	50	52.75	68.76	-0.426	nuclear
SHR	MeGRAS61	464	51835.3	5.59	49	38	49.53	87.69	-0.062	chloroplast
HAM	MeGRAS62	530	59802.2	5.85	58	49	57.52	87.04	-0.102	chloroplast
Os4	MeGRAS63	518	57601.4	5.01	71	43	39.77	90	-0.175	mitochondrial
PAT1	MeGRAS64	635	69470.4	6.62	66	63	41.85	75.89	-0.425	nuclear
Os4	MeGRAS65	523	58267.5	5.84	64	54	54.09	88.41	-0.138	nuclear
Me_GRAS	MeGRAS66	584	66014.5	5.3	78	64	45.14	88.49	-0.144	nuclear
PAT1	MeGRAS67	529	59030.6	5.26	68	45	53.95	81.34	-0.299	nuclear
PAT1	MeGRAS68	562	62653.7	5.62	69	54	46.53	85.07	-0.357	nuclear
PAT1	MeGRAS69	452	50653.7	5.95	59	51	43.95	90.86	-0.334	nuclear
PAT1	MeGRAS70	509	56939.5	5.88	62	51	45.16	85.66	-0.388	nuclear
PAT1	MeGRAS71	230	26077.8	6.07	31	27	38.24	92.78	-0.267	cytoplasmic
DELLA	MeGRAS72	634	69665.5	5.54	73	52	53.18	82.51	-0.253	nuclear
DELLA	MeGRAS73	685	75301.7	5.46	80	56	51.05	79.75	-0.303	chloroplast
HAM	MeGRAS74	498	54950.9	5.79	61	44	36.16	84.08	-0.213	nuclear
PAT1	MeGRAS75	583	65096.4	4.95	82	61	42.64	79.49	-0.409	chloroplast
HAM	MeGRAS76	461	52696.8	6.16	65	59	48.74	87.98	-0.422	nuclear
PAT1	MeGRAS77	543	61258.3	5.59	67	51	44.3	75.97	-0.332	nuclear

## Sheet: Table S4
Table S4. Secondary structure of amino acid sequences in cassava.
GRAS name	Alpha helix (%)	Extended strand (%)	Beta turn (%)	Random coil (%)
MeGRAS1	45.96	9.19	4.48	40.36
MeGRAS2	35.62	10.5	3.65	50.23
MeGRAS3	40.66	8.26	3.47	47.6
MeGRAS4	40.67	7.95	3.52	47.86
MeGRAS5	47.64	10.82	4.36	37.17
MeGRAS6	39	8.44	3.96	48.59
MeGRAS7	39.08	8.16	3.95	48.82
MeGRAS8	57.43	9.01	4.5	29.05
MeGRAS9	33.78	10.96	3.6	51.65
MeGRAS10	27.14	12.16	3.46	57.23
MeGRAS11	51.67	10.53	4.78	33.01
MeGRAS12	43.04	10.68	5.34	40.94
MeGRAS13	38.02	9.26	2.98	49.75
MeGRAS14	42.45	9.52	4.08	43.96
MeGRAS15	40.17	8.4	3.99	47.44
MeGRAS16	41.83	9.6	4.35	44.23
MeGRAS17	47.58	9.85	4.01	38.56
MeGRAS18	52.67	7.89	2.99	36.46
MeGRAS19	44.42	11.36	5.07	39.15
MeGRAS20	42	11.53	3.61	42.86
MeGRAS21	56.97	11.16	5.18	26.69
MeGRAS22	47.33	9.12	3.79	39.76
MeGRAS23	49.65	10.63	4.01	35.71
MeGRAS24	53.81	11.86	5.51	28.81
MeGRAS25	45.74	8.51	3.9	41.84
MeGRAS26	42.54	10.45	4.48	42.54
MeGRAS27	57.64	11.34	4.63	26.39
MeGRAS28	51.27	9.6	3.99	35.14
MeGRAS29	46.91	9.62	3.95	39.52
MeGRAS30	48.03	11.15	3.6	37.22
MeGRAS31	48.27	10.03	4.33	37.37
MeGRAS32	37.89	8.93	4.19	49
MeGRAS33	51.05	8.79	5.02	35.15
MeGRAS34	47.73	10.59	3.7	37.98
MeGRAS35	32.54	9.5	3.91	54.05
MeGRAS36	48.67	11.33	4	36
MeGRAS37	38.45	9.97	3.96	47.63
MeGRAS38	38.77	9.36	4.28	47.59
MeGRAS39	47.06	10.18	3.17	39.59
MeGRAS40	38.05	8.95	4.01	49
MeGRAS41	50.2	11.31	4.17	34.33
MeGRAS42	46.75	11.18	4.07	38.01
MeGRAS43	37.76	12.18	4.58	45.48
MeGRAS44	43.09	11.42	3.87	41.62
MeGRAS45	49.67	11.38	4.38	34.57
MeGRAS46	40.54	10.31	4.66	44.49
MeGRAS47	41.12	9.43	4.1	45.36
MeGRAS48	46.92	12.78	5.73	34.58
MeGRAS49	50.53	9.55	4.25	35.67
MeGRAS50	39.59	8.47	4.6	47.33
MeGRAS51	41.44	7.84	3.2	47.52
MeGRAS52	46.37	12.97	4.4	36.26
MeGRAS53	46.44	8.48	3.85	41.23
MeGRAS54	46.53	9.01	4.13	40.34
MeGRAS55	44.76	9.83	5.02	40.39
MeGRAS56	43.31	10.78	4.99	40.92
MeGRAS57	49.7	10.55	5.68	34.08
MeGRAS58	44.97	8.23	4.75	42.05
MeGRAS59	47.29	9.73	4.75	38.24
MeGRAS60	45.71	11.38	4.39	38.52
MeGRAS61	46.98	11.42	3.88	37.72
MeGRAS62	39.43	10.38	3.4	46.79
MeGRAS63	52.51	7.72	3.47	36.29
MeGRAS64	40.31	8.66	3.62	47.4
MeGRAS65	49.14	10.52	3.82	36.52
MeGRAS66	47.26	10.27	4.28	38.18
MeGRAS67	44.61	8.88	4.16	42.34
MeGRAS68	41.64	11.39	4.27	42.7
MeGRAS69	49.56	9.29	4.65	36.5
MeGRAS70	44.2	10.02	5.7	40.08
MeGRAS71	54.35	12.17	5.65	27.83
MeGRAS72	43.06	8.99	4.57	43.38
MeGRAS73	40.29	10.51	5.26	43.94
MeGRAS74	41.97	11.85	4.02	42.17
MeGRAS75	42.71	12.69	3.6	40.99
MeGRAS76	51.41	11.06	5.86	31.67
MeGRAS77	45.86	10.5	4.6	39.04
Average	44.8984	10.1074	4.26156	40.7329

## Sheet: Table S5
Table S5. GRAS genes used in Arabidopsis, rice, castor bean, Populus, tomato, and tea plant.
Arabidopsis		Rice		Castor bean		Populus		Tomato		Tea plant
Gene Accession	Gene Name	Gene Accession	Gene Name	Gene Accession	Gene Name	Gene Accession	Gene Name	Gene Accession	Gene Name	Unigene ID	Gene Name
AT1G07520.1	AtSCL31	LOC_Os01g45860.1	OsGRAS1	27529.m000047	RcGRAS1	Potri.001G023500.1	PtGRAS1	Solyc12g099900.1.1	SlGRAS11	Tea_T1_Unigene_BMK.25101	CsGRAS1
AT1G07530.1	AtSCL14	LOC_Os01g62460.1	OsGRAS2	28492.m000479	RcGRAS5	Potri.001G109400.1	PtGRAS2	Solyc03g123400.1.1	SlGRAS16	Tea_T1_Unigene_BMK.63278	CsGRAS3
AT1G14920.1	AtGAI	LOC_Os01g65900.1	OsGRAS3	28650.m000191	RcGRAS10	Potri.001G122800.1	PtGRAS3	Solyc02g085340.1.1	SlGRAS17	CSA002155.1	CsGRAS7
AT1G21450.1	AtSCL1	LOC_Os01g67650.1	OsGRAS4	29634.m002156	RcGRAS13	Potri.001G241700.1	PtGRAS5	Solyc01g079370.2.1	SlGRAS22	CSA025609.1	CsGRAS11
AT1G50420.1	AtSCL3	LOC_Os01g71970.1	OsGRAS5	29646.m001070	RcGRAS14	Potri.001G326000.1	PtGRAS10	Solyc03g110950.1.1	SlGRAS28	Tea_T2_Unigene_BMK.52046	CsGRAS13
AT1G50600.1	AtSCL5	LOC_Os02g10360.1	OsGRAS7	29692.m000540	RcGRAS18	Potri.001G409500.1	PtGRAS12	Solyc07g043330.1.1	SlGRAS37	Tea_T4_Unigene_BMK.65479	CsGRAS19
AT1G55580.1	AtLAS	LOC_Os02g44360.1	OsGRAS8	29728.m000844	RcGRAS20	Potri.001G473200.1	PtGRAS14	Solyc08g080400.1.1	SlGRAS41	CSA032435.1	CsGRAS20
AT1G63100.1	AtSCL28	LOC_Os02g44370.1	OsGRAS9	29889.m003281	RcGRAS27	Potri.002G036100.1	PtGRAS15	Solyc09g010920.1.1	SlGRAS42	CSA004877.1	CsGRAS23
AT1G66350.1	AtRGL1	LOC_Os02g45760.1	OsGRAS10	29929.m004746	RcGRAS34	Potri.002G195600.1	PtGRAS20	Solyc11g017100.1.1	SlGRAS49	CSA005193.1	CsGRAS25
AT2G01570.1	AtRGA	LOC_Os03g09280.1	OsGRAS11	30131.m007029	RcGRAS40	Potri.005G123800.1	PtGRAS31	Solyc02g085600.1.1	SlGRAS8	CSA022928.1	CsGRAS38
AT2G04890.1	AtSCL21	LOC_Os03g15680.1	OsGRAS12	30131.m007244	RcGRAS41	Potri.007G063300.1	PtSHR1	Solyc06g036170.1.1	SlGRAS9	CSA024030.1	CsGRAS40
AT2G29060.1	AtSCL33a	LOC_Os03g29480.1	OsGRAS13	30156.m001710	RcGRAS43	Potri.010G110700.1	PtGAI.1	Solyc11g011260.1.1	SlDELLA	CSA031096.1	CsGRAS45
AT2G29065.1	AtSCL33b	LOC_Os03g31880.1	OsSHR2	30190.m011131	RcGRAS48	Potri.013G114900.1	PtGRAS66	Solyc07g066250.1.1	SlLS
AT2G37650.1	AtSCL9	LOC_Os03g48450.1	OsGRAS15
AT2G45160.1	AtHAM1	LOC_Os03g49990.1	OsSLR1
AT3G03450.1	AtRGL2	LOC_Os03g51330.1	OsGRAS18
AT3G13840.1	AtSCL29	LOC_Os04g35250.1	OsGRAS19
AT3G46600.1	AtSCL30	LOC_Os04g46860.1	OsGRAS20
AT3G49950.1	AtSCL32	LOC_Os04g49110.1	OsGRAS21
AT3G50650.1	AtSCL7	LOC_Os04g50060.1	OsGRAS22
AT3G54220.1	AtSCR	LOC_Os05g31380.1	OsGRAS23
AT3G60630.1	AtHAM2	LOC_Os05g31420.1	OsGRAS24
AT4G00150.1	AtHAM3	LOC_Os05g40710.1	OsGRAS25
AT4G08250.1	AtSCL26	LOC_Os05g42130.1	OsGRAS26
AT4G17230.1	AtSCL13	LOC_Os05g49930.1	OsGRAS27
AT4G36710.1	AtSCL15	LOC_Os06g01620.1	OsGRAS28
AT4G37650.1	AtSHR	LOC_Os06g03710.1	OsGRAS29
AT5G17490.1	AtRGL3	LOC_Os06g40780.1	OsMOC1
AT5G41920.1	AtSCL23	LOC_Os07g36170.1	OsCIGR1
AT5G48150.1	AtPAT1	LOC_Os07g38030.1	OsGRAS32
AT5G52510.1	AtSCL8	LOC_Os07g39470.1	OsCIGR2
AT5G59450.1	AtSCL11	LOC_Os07g39820.1	OsSHR1
AT5G66770.1	AtSCL4	LOC_Os07g40020.1	OsGRAS35
		LOC_Os10g22430.1	OsGRAS36
		LOC_Os10g40390.1	OsGRAS37
		LOC_Os11g03110.1	OsSCR1
		LOC_Os11g04570.1	OsGRAS39
		LOC_Os11g04590.1	OsGRAS40
		LOC_Os11g06180.1	OsGRAS41
		LOC_Os11g31100.1	OsGRAS43
		LOC_Os11g47870.1	OsGRAS44
		LOC_Os11g47890.1	OsGRAS45
		LOC_Os11g47900.1	OsGRAS46
		LOC_Os11g47910.1	OsGRAS47
		LOC_Os11g47920.1	OsGRAS48
		LOC_Os12g02870.1	OsSCR2
		LOC_Os12g04200.1	OsGRAS50
		LOC_Os12g04370.1	OsGRAS54
		LOC_Os12g04380.1	OsGRAS51
		LOC_Os12g38490.1	OsGRAS53

## Sheet: Table S6
Table S6. The structural features of motif 1-20.
Name	E-value	Sites	Width	Amino acid sequence	Logo
Motif 1	4.8e-362	74	21	LLLACA[EQ]A[VI][AS]XN[DN]FXXAXXLL
Motif 2	1.8e-553	72	21	SPXGD[PS]XQR[LV]A[AH]YF[AL]E[AG]LAAR
Motif 3	5.4e-766	73	29	L[LF]Y[EQ][IV][CS]P[YF]LKF[AG][HY]F[TA]ANQAILEAFEG[EA]KR
Motif 4	8.4e-1078	76	29	[VIL]H[IV]ID[FL][DG]IXQGXQWPTL[ILM]QAL[AS]SRP[GD]GPP
Motif 5	7.1e-174	65	15	H[LV]R[IL]TG[IV][GD]X[PS]X[SE]GLR
Motif 6	1.3e-502	62	24	E[TV]GRRL[AS]X[FL]AES[LF][NG][VL]PFEF[NH][PA][VI]AV
Motif 7	5.2e-394	60	21	[IV][DK][PR][GD]E[AV]L[AV]VN[CFS]X[LF][QR]LH[HN]L[LP]DE
Motif 8	1.8e-666	72	29	NX[RL]DS[LVF]LR[LM][IVL][KR]SL[NS]PK[VI]V[TV][LV]VEQE[AS]N[HT]N[GT]
Motif 9	3.3e-679	71	21	F[LV]TRFIE[AS]L[FH][YH][YF]SALF[DE]S[LI][ED]A
Motif 10	2.4e-185	63	15	T[LV][PS]R[ED][SD]KER[LI]KVE[QK]X
Motif 11	1.7e-638	56	22	IVN[IV][IV]ACEGX[ED]R[VI]ERHE[TK][LFY]G[KQ]W
Motif 12	1e-246	62	21	R[LM]X[RM]AGFR[QP][VL]PLSSX[VA]XSQ[AV][KR]
Motif 13	1.2e-652	76	21	[DE][GDN]G[AC]L[LV]LGWKGRPLI[SA][AL]SAW[KR]
Motif 14	3.1e-62	4	41	[ME][AP][PD]DDEDI[TR][MI][SA]DTS[LV]GESSRPQTSGQ[TR]TRAWSQ[DE]HH[GV][SI][CQ][VP][IQ]
Motif 15	2e-129	11	29	[DP][FS][SN][DN][AV][VI]LKYI[SN][DQ]MLMEE[DE][LM]E[EDG]K[TP]CM[LF]QDS
Motif 16	9.8e-89	11	23	LALQAAEKS[LF]Y[DE]V[LI]G[EQ][KE]Y[PL]PSP[DN]
Motif 17	2.7e-67	9	47	[ED][DG][DL][DY][LI]E[EG][GE]RS[NS]K[QH]SA[IVF][YS][ALT][EAD][ES][ST][EV][QLS]S[EA][MDI]FD[KET]VLLC[CPS][GAS][EG][EKNS][NEG][EKS][AS][EI][PT][CE]A[LP]Q[END]
Motif 18	1.1e-109	15	21	[SNQ]IY[KR]AL[RK]C[KR]EP[AES][SA][ASN][DE]LL[SK][YA][MY][HQR]
Motif 19	2.3e-65	8	29	SD[IFM]L[DE]LKED[LM][FL]ELD[AD][DE]ET[VI][AV][IV][YF][CS]EY[LS][LP]RS
Motif 20	3e-73	8	29	F[FY]ARFGM[EV]E[TI][ED][LM]S[TS]SSL[YL][QL]A[EN]L[IV][AL]K[KN]F[AP]C

## Sheet: Table S7
Table S7. The expression data of the cassava GRAS genes in different tissues.
Gene	Arg7_LE	Arg7_ST	Arg7_ESR	Arg7_MSR	Arg7_LSR	KU50_LE	KU50_ESR	KU50_MSR	KU50_LSR	W14_LE	W14_ST	W14_MSR
MeGRAS1	0.0976519	0	1.80987	1.36619	1.27276	0	2.0908	2.51923	2.4398	0	0.298908	0.569344
MeGRAS2	0.33169	0.411139	7.22332	1.59102	0.332549	1.88863	4.0028	2.0917	0.701222	0.106131	7.71618	4.54459
MeGRAS3	5.8211	5.81731	26.4785	6.62111	5.077	15.214	21.9699	19.806	31.4707	26.0458	26.1477	8.62273
MeGRAS4	11.2609	15.0858	187.633	152.729	101.364	35.2329	84.3724	133.532	144.739	23.9161	18.4387	94.8271
MeGRAS5	0	0.0785509	0.528536	0.531957	0.152486	0	0.0740093	0.653946	0.584611	0	0.116387	3.21447
MeGRAS6	1.73573	9.8809	33.689	21.277	21.1534	10.478	24.5503	33.4641	31.0609	4.93672	8.38271	15.7421
MeGRAS7	9.89515	9.85017	100.063	64.7928	48.3638	21.8195	61.8193	103.277	92.8253	16.7244	19.541	24.6588
MeGRAS8	5.16913	8.17389	12.0494	4.9105	5.95029	11.5824	9.93716	9.51218	12.3875	7.75934	6.15317	9.48783
MeGRAS9	0.192504	1.04394	3.90234	0.529025	0.0482507	0.171268	1.54563	1.05763	0.323727	0.153989	7.88118	3.5074
MeGRAS10	7.64519	21.8296	12.8411	6.9851	4.59899	6.93134	13.9774	11.6356	15.323	16.4247	18.8884	17.0337
MeGRAS11	0	0.215218	0	0	0	0	0	0	0	0	0	0
MeGRAS12	32.4814	44.6173	104.493	84.6785	75.4147	25.8224	91.7286	90.0027	104.591	22.6095	101.43	49.1717
MeGRAS13	2.53593	10.7008	22.6253	6.09285	4.81451	7.36056	28.3034	39.3358	59.0041	12.344	27.9115	19.2682
MeGRAS14	3.61114	0.441721	0.990717	0.142447	0.142914	0.112728	0.0924848	0	0.273957	0.152034	0	0.554057
MeGRAS15	8.52954	6.34186	11.7896	10.7885	7.31226	24.2444	10.1859	7.08682	11.9581	15.2281	20.8742	26.1264
MeGRAS16	0	0.161029	1.0835	0.519292	0.520993	0.369857	0.606876	0.943378	1.84761	0.166272	0.477185	1.89358
MeGRAS17	0	0.0751471	0.0842721	0	0	0	0	0	0	0	0	0
MeGRAS18	8.49777	4.42041	2.97431	0.916397	1.71621	7.39713	2.4989	3.21274	5.58103	18.7789	6.08177	7.57431
MeGRAS19	0	0.146867	0.0823505	0	0.0712759	0	0.0691879	0.0679271	0.136631	1.47857	0.652826	0.310868
MeGRAS20	16.1681	18.6812	15.9673	29.6212	16.5736	12.9706	6.55628	13.2202	12.0011	52.1476	24.4276	20.3185
MeGRAS25	2.72467	6.54785	177.97	244.608	470.08	21.5035	93.8919	154.131	121.67	26.5992	55.9978	193.791
MeGRAS26	6.91148	6.06511	21.8218	24.2653	19.7457	16.6876	14.8814	21.3309	19.1607	21.1361	13.1989	8.46936
MeGRAS27	0.100809	0.20826	0	0	0.20214	0.239168	0.196219	0.192643	0.193745	0	0	0.146938
MeGRAS31	0	0	0.174657	0	0	0	0	0	0	0	0	0
MeGRAS32	0	0.189358	0.495487	0.427453	0	0	1.07046	0.817408	0.587202	1.2709	0.280566	1.15788
MeGRAS33	3.44437	6.31011	5.42018	2.66269	4.62611	14.5703	5.24956	4.78133	6.49484	9.98125	3.68013	16.7665
MeGRAS34	0	0	0	0	0	0	0	0	0	0	0	0.320256
MeGRAS35	14.9376	10.2716	28.1239	7.18405	8.93395	19.3536	25.8072	23.774	25.9783	30.2339	24.1134	13.3021
MeGRAS36	0	0	0	0	0	0	0	0	0	0	0.148128	0.423221
MeGRAS37	46.6291	16.9879	96.5749	71.867	88.4958	39.6948	86.1346	74.9368	100.259	37.4138	104.392	107.595
MeGRAS38	3.83272	9.48502	5.96585	1.31659	2.56176	13.166	10.8794	8.69749	9.82146	20.3754	13.076	10.3001
MeGRAS39	7.98122	3.66405	18.148	8.07423	5.03822	5.02604	20.6174	27.6793	27.743	8.98542	10.2546	14.9366
MeGRAS40	0.656191	1.22852	3.99058	0.983613	1.85032	1.99465	6.30634	5.87794	3.54694	3.21504	2.76178	2.03247
MeGRAS42	0.0885403	0.0914569	97.5368	18.3153	3.01817	0.840242	18.5263	42.7224	18.8033	0.708256	0.271018	4.51693
MeGRAS43	0.408938	6.33613	0.105267	0	0.0911105	0.8085	0.0884414	0.0434149	0	0	6.32825	0.0662293
MeGRAS44	23.6715	13.8719	205.259	224.491	128.147	49.7137	137.412	240.258	143.965	35.1957	21.9132	98.5592
MeGRAS45	0.476533	0	0.2208	0	0.191107	0.113057	0.278262	0.0910639	0	3.96438	0.437593	0.277835
MeGRAS46	0.286128	4.82736	0.552402	0	0.0478114	0.395986	0.0464108	0.0455651	0.0458257	0.0762936	4.74405	0.0695094
MeGRAS47	0	0.0560566	0.188591	0.0542319	0.0544095	0	0.211262	0.829651	1.35589	0	1.41198	4.03419
MeGRAS48	5.46829	0.891855	5.44527	3.25955	0.961833	0.227604	0.653559	0.183329	0.368755	0.767407	2.49604	1.53817
MeGRAS49	1.28251	5.02013	0.312762	0	0.203026	3.28296	0.131386	0.128991	0.843241	6.37146	1.96285	7.18232
MeGRAS50	0.879654	0.666329	0.203793	0.0586035	0.0587954	0.278262	0	0	0	4.40959	6.37244	1.62409
MeGRAS52	0	32.4246	0.0780297	0	0.0675361	0.0799073	0	0	0	0	16.5984	0
MeGRAS53	11.6178	0.148154	1.24608	0	0.0719004	2.46706	0	0	0	2.75359	0.109758	0
MeGRAS54	21.6645	9.81416	17.2798	15.3199	11.9648	2.72239	50.4326	44.9526	21.8771	1.76237	9.69423	6.82405
MeGRAS56	8.80755	31.526	9.49389	6.23441	2.57552	3.26497	6.36923	2.92204	3.23263	5.87115	12.5437	18.0977
MeGRAS57	0.0883611	0.182543	0.511774	0.441503	0	0	0.0859946	0.168855	0.424553	0	0	0
MeGRAS58	10.6736	13.5758	16.9774	13.1339	17.4095	3.59058	23.1787	17.4288	21.5853	12.4886	16.5796	19.8536
MeGRAS59	0.222045	0	0	0	0	2.56814	0	0	0	2.22024	0.169917	0
MeGRAS60	7.41756	2.1482	1.20452	0.0692756	0.139005	2.54925	0.269866	0.066237	0.266464	4.32535	3.60731	4.54699
MeGRAS62	34.7066	58.094	20.1015	8.07873	7.05711	26.7856	25.3667	16.714	25.7167	39.2468	59.944	43.6803
MeGRAS63	0.212929	0.513199	0.822166	0.354638	0.07116	0	0.414452	0.271267	0.545637	0.454205	0.325882	0.103454
MeGRAS64	14.9619	3.97003	71.4722	60.0125	93.1004	17.0157	62.0521	82.2997	80.1983	19.8742	13.6553	42.3161
MeGRAS65	0.0833023	0	0	0	0	0	0	0	0	0	0.254984	0
MeGRAS66	0	0	0.432164	0.074565	0.0748092	0.0885127	0.871412	0.356472	0.430214	0	1.02778	0.217519
MeGRAS67	8.56998	7.6363	25.3634	20.1398	16.8539	6.3119	15.6727	21.9109	17.4209	10.7727	5.33294	18.1195
MeGRAS68	3.99851	1.45772	84.1207	94.8408	112.838	1.60432	41.5466	109.278	78.26	3.19851	0.80995	14.9133
MeGRAS69	0.654347	0.253463	17.3387	15.6118	20.4193	0	0.477617	1.56304	1.41479	0	0	0.238442
MeGRAS70	0	0	7.38693	130.269	7.13695	0	4.18559	4.25102	1.71014	0.237262	0	1.72931
MeGRAS71	1.75773	0	0.509026	25.7624	0.440571	3.47516	0.855329	1.39957	0.844547	0.234343	2.24181	0.854017
MeGRAS72	70.6655	31.5973	65.9313	66.9764	52.7228	46.3165	77.1354	68.505	79.7962	35.3019	53.4447	34.9683
MeGRAS73	20.5594	45.4431	67.3618	42.2833	54.2782	25.2894	78.0819	55.4081	76.5763	18.7458	65.5882	33.1299
MeGRAS75	41.1109	62.2923	46.7046	94.8709	73.3082	20.0117	31.536	40.2261	47.0167	41.7896	24.7588	32.7375
MeGRAS76	0	0.0915187	0.102632	0	0	0	0	0	0	3.54368	0	0.129143
MeGRAS77	3.4099	4.20394	17.8384	13.1356	10.0908	39.3406	31.0447	54.5995	42.9148	25.6928	18.5182	48.3395

## Sheet: Table S8
Table S8. The accession number of transcriptomic data in NCBI.
Sample name	Accession number
Arg7_leaf	SRR1299009
Arg7_stem	SRR1299008
Arg7_early storage root	SRR1299005
Arg7_middle storage root	SRR1299006
Arg7_last storage root	SRR1299007
KU50_leaf	SRR1299000
KU50_early storage root	SRR1299001
KU50_middle storage root	SRR1299002
KU50_last storage root	SRR1299003
W14_leaf	SRR1298998
W14_stem	SRR1298999
W14_middle storage root	SRR1298996

## Sheet: Table S9
Table S9. Sequences of primers used in qRT-PCR.
Gene Name	Forward primer sequence (5′ → 3′)	Reverse primer sequence (5′ → 3′)
MeGRAS1	CCATCGCCTGGAGGAACTACT	CCAGAAGACAAAACGGAGATAAGG
MeGRAS2	ATGTGAAGGAAGGGGAGTGTGT	CATTGTGTTCTGCTTCTTGCTCT
MeGRAS3	AGGCGGAGATACGGGAGAA	CCAGCACAGAAATCAGAAAACCT
MeGRAS4	AACAGTGCAAGAGATGCTGTCC	CCCGAAACCGAGTCACAAA
MeGRAS11	CCTCCTAAAATGTGCCAACCA	CTGCATGGAATCGCCAAA
MeGRAS12	AAGGGAAATTAGCAGGAAGAGAATG	ATTGTTGATGGCGGTGAGG
MeGRAS17	CCTGCTCGAAGAGACGGTAGA	TTGACTATCCCCTGAATGAAGACA
MeGRAS22	CCAAAATGGAGTTCAAGGAGATG	GCTTGGCTCAATTACTCTTCCAC
MeGRAS27	GCAAGTAAATTCCTCAACTTGTGTG	GCACTGTTGTTTGTGATGGATG
MeGRAS32	CATCTTCAACGACTTCTGCCTCTA	ATTAGGAAACGCAAACCAAGGA
MeGRAS37	ACTGAACACAAATACGGCTCCA	CCCAGTCCTTCTTCCACCTTC
MeGRAS41	CAGCGACCACTAACCATTCCA	CCTGATTATTTTCCATTGCCTCTC
MeGRAS51	CAGTCATAAAGGGAAGGGACAAAG	TCAAACGCAGGCAAAGAGG
MeGRAS53	TTCTTGGACCGTTTCGTAGGTT	AATGCTCTACTCTGTGCCTGCTT
MeGRAS63	AATCCAACCTTACTCACTGTTGTGG	TCCTTTGCTGGCTATTTCGTG
